# Supplementary material for: Evolutionary and synteny analysis of HIS1, BADH2, GBSS1, and GBSS2 in rice: insights for effective introgression breeding strategies
Source: Sci Rep. 2024 Mar 4;14:5226. doi: 10.1038/s41598-024-55581-w (PMC10909864; doi:10.1038/s41598-024-55581-w)
Supplement: Supplementary file 2 — Supplementary Table S1. [file 41598_2024_55581_MOESM2_ESM.xlsx]

## Sheet: GBSS1
Pair of orthologs	Description	functional annotation
OsMH_06T0000200.1-Os06t0101000-01	Zinc finger, PHD-type domain containing protein
OsMH_06T0000300.1-Os06t0101100-01	Nicotinamide N-methyltransferase, putative domain containing protein
OsMH_06T0000700.1-Os06t0101300-01	Zinc finger, RING/FYVE/PHD-type domain containing protein
OsMH_06T0000800.1-Os06t0101600-01	Plastocyanin, chloroplast precursor
OsMH_06T0001400.1-Os06t0101800-01	Similar to NAC-domain protein 1-1	Hormone signaling, transport, and metabolism, Metabolism and regulation, Salicylic acid signaling
OsMH_06T0001600.1-Os06t0102300-01	Similar to Phytochelatin synthase
OsMH_06T0002100.1-Os06t0102600-01	Similar to HCF106 precursor protein
OsMH_06T0002200.1-Os06t0102700-01	Similar to predicted protein
OsMH_06T0002400.1-Os06t0103200-01	Transferase family protein
OsMH_06T0002500.1-Os06t0103300-01	Similar to Homogentisate 1,2-dioxygenase (EC 1.13.11.5) (Homogentisicase) (Homogentisate oxygenase) (Homogentisic acid oxidase)	tyrosine degradation I, Metabolism and regulation, Amino acid metabolism, Amino acid catabolism
OsMH_06T0002600.1-Os06t0103400-01	Nucleic acid-binding, OB-fold domain containing protein
OsMH_06T0002700.1-Os06t0103500-01	Similar to Acyl-coenzyme A oxidase 1, peroxisomal (EC 1.3.3.6) (AOX 1) (Long- chain acyl-CoA oxidase) (AtCX1)
OsMH_06T0002800.1-Os06t0103600-01	Similar to Aminoacyl-t-RNA synthetase precursor
OsMH_06T0002900.1-Os06t0103700-01	Similar to Glutamine cyclotransferase precursor (EC 2.3.2.5)
OsMH_06T0003000.1-Os06t0103800-01	Protein of unknown function DUF125, transmembrane family protein
OsMH_06T0003100.1-Os06t0103900-01	Protein of unknown function DUF248, methyltransferase putative family protein
OsMH_06T0003200.1-Os06t0104200-01	Similar to OsNAC7 protein
OsMH_06T0003300.1-Os06t0104300-01	Similar to Pectinesterase-like protein
OsMH_06T0003400.1-Os06t0104400-01	Similar to IQ calmodulin-binding motif family protein
OsMH_06T0003500.1-Os06t0104800-00	Similar to Proline-rich protein
OsMH_06T0003700.1-Os06t0104900-01	Similar to L-lactate dehydrogenase B (EC 1.1.1.27) (LDH-B) (Fragment)
OsMH_06T0003900.1-Os06t0105100-00	Similar to Legumain
OsMH_06T0004000.1-Os06t0105350-01	GRAS (GAI-RGA-SCR) plant-specific transcription factor, Maintenance of shoot apical meristem indeterminacy, Regulation of vegetative to reproductive phase chang
OsMH_06T0004100.1-Os06t0105400-01	Similar to dihydrolipoamide S-acetyltransferase
OsMH_06T0004200.1-Os06t0105500-01	Protein arginine N-methyltransferase domain containing protein
OsMH_06T0004300.1-Os06t0105600-01	Conserved hypothetical protein
OsMH_06T0004400.1-Os06t0105700-01	Protein of unknown function DUF6, transmembrane domain containing protein
OsMH_06T0004500.1-Os06t0105900-01	Conserved hypothetical protein
OsMH_06T0004600.1-Os06t0106000-01	Cobyrinic acid a,c-diamide synthase domain containing protein
OsMH_06T0004700.1-Os06t0106100-01	Cwf15/Cwc15 cell cycle control protein family protein
OsMH_06T0005400.1-Os06t0106800-01	Similar to glycoside hydrolase, family 28
OsMH_06T0005500.1-Os06t0106900-01	Conserved hypothetical protein
OsMH_06T0005600.1-Os06t0107000-01	Domain of unknown function DUF862, eukaryotic domain containing protein
OsMH_06T0005700.1-Os06t0107100-01	Protein of unknown function DUF819 family protein
OsMH_06T0005800.1-Os06t0107266-00	Protein of unknown function DUF3615 domain containing protein
OsMH_06T0006400.1-Os06t0107600-01	Similar to nodulin protein
OsMH_06T0006500.1-Os06t0107700-01	Leaf-type ferredoxin-NADP+-oxidoreductase, Regulation of electron partitioning in the chloroplas
OsMH_06T0006600.1-Os06t0107800-01	Similar to RAV-like protein
OsMH_06T0006900.1-Os06t0108500-01	Similar to MIKC-type MADS-box transcription factor AGL1
OsMH_06T0007000.1-Os06t0108600-00	Similar to Expansin-A17	Development of root hair, Root structure development, Vegetative structure development, Growth and developmental processes
OsMH_06T0007300.1-Os06t0109000-00	Phosphoglycerate mutase domain containing protein
OsMH_06T0007400.1-Os06t0109100-00	Hypothetical conserved gene
OsMH_06T0007500.1-Os06t0109200-01	Protein of unknown function DUF6, transmembrane domain containing protein
OsMH_06T0007600.1-Os06t0109400-01	ATPase, AAA-type, core domain containing protein
OsMH_06T0007700.1-Os06t0109500-01	Similar to Beta-phosphoglucomutase
OsMH_06T0007800.1-Os06t0109600-01	Similar to Uridylate kinase (EC 2.7.4.-) (UK) (Uridine monophosphate kinase) (UMP kinase) (UMP/CMP kinase)
OsMH_06T0007900.1-Os06t0109801-00	Similar to cDNA clone:002-149-F01, full insert sequence
OsMH_06T0008000.1-Os06t0110000-01	Similar to DWARF3 (Fragment)	GA12 biosynthesis, Hormone signaling, transport, and metabolism, Metabolism and regulation
OsMH_06T0008100.1-Os06t0110100-01	OSEYA1
OsMH_06T0008200.1-Os06t0110200-01	Late embryogenesis abundant (LEA) group 1 family protein
OsMH_06T0008300.1-Os06t0110400-00	F-box domain, cyclin-like domain containing protein
OsMH_06T0008800.1-Os06t0111100-01	Similar to F-box domain containing protein
OsMH_06T0009000.1-Os06t0111300-00	Hypothetical conserved gene
OsMH_06T0009100.1-Os06t0111500-01	Cytosolic 6-phosphogluconate dehydrogenase
OsMH_06T0009200.1-Os06t0111600-01	AMP-dependent synthetase/ligase domain containing protein
OsMH_06T0009300.1-Os06t0111700-01	Molecular chaperone, heat shock protein, Hsp40, DnaJ domain containing protein
OsMH_06T0009400.1-Os06t0111800-01	Similar to CSLD2 (Fragment)	Cellulose biosynthesis, Metabolism and regulation, Carbohydrate metabolism
OsMH_06T0009600.1-Os06t0112000-01	Pentatricopeptide repeat domain containing protein
OsMH_06T0009700.1-Os06t0112100-01	Nucleoside phosphorylase, family 1 domain containing protein
OsMH_06T0010000.1-Os06t0112200-01	Purine and other phosphorylases, family 1 protein	Methionine salvage pathway, Metabolism and regulation, Amino acid metabolism
OsMH_06T0010100.1-Os06t0112400-01	Aldo/keto reductase domain containing protein
OsMH_06T0010200.1-Os06t0112700-00	Similar to Typical P-type R2R3 Myb protein (Fragment)
OsMH_06T0010900.1-Os06t0113500-01	Conserved hypothetical protein
OsMH_06T0011100.1-Os06t0113600-01	Cyclin-like F-box domain containing protein
OsMH_06T0011200.1-Os06t0113800-00	Similar to Kinetechore (Skp1p-like) protein-like
OsMH_06T0011400.1-Os06t0113900-01	Major facilitator superfamily, general substrate transporter domain containing protein
OsMH_06T0011700.1-Os06t0114200-00	Similar to ATARFB1B; GTP binding
OsMH_06T0011800.1-Os06t0114366-00	Pentatricopeptide repeat domain containing protein
OsMH_06T0011900.1-Os06t0114400-00	Conserved hypothetical protein
OsMH_06T0012000.1-Os06t0114500-01	Similar to ATOZI1 protein (Stress-induced protein OZI1) (AT0ZI1 protein)
OsMH_06T0012100.1-Os06t0114600-01	Conserved hypothetical protein
OsMH_06T0012200.1-Os06t0114700-01	Protein of unknown function DUF1218 family protein
OsMH_06T0012300.1-Os06t0114900-01	Conserved hypothetical protein
OsMH_06T0012500.1-Os06t0115200-01	Quinonprotein alcohol dehydrogenase-like domain containing protein
OsMH_06T0012600.1-Os06t0115300-01	Acyl-CoA-binding protein , Stress respons
OsMH_06T0012700.1-Os06t0115400-01	Similar to Superoxide dismutase [Fe], chloroplast (EC 1.15.1.1) (Fragment)	Removal of superoxide radicals, Reactive oxygen species (ROS) homeostasis, Detoxification, Metabolism and regulation
OsMH_06T0012800.1-Os06t0115500-01	Similar to 60S ribosomal protein L13 (BBC1 protein homolog)
OsMH_06T0012900.1-Os06t0115600-01	Plant-specific protein with a short C-terminal coiled-coil domain and a functional NLS, Common symbiosis signaling (SYM) pathwa
OsMH_06T0013000.1-Os06t0115700-01	Conserved hypothetical protein
OsMH_06T0013100.1-Os06t0115800-01	Hypothetical conserved gene
OsMH_06T0013400.1-Os06t0116200-01	Transcription facto
OsMH_06T0013500.1-Os06t0116400-01	Nickel/cobalt transporter, high-affinity domain containing protein
OsMH_06T0013600.1-Os06t0116500-01	Pleckstrin homology-type domain containing protein
OsMH_06T0013700.1-Os06t0116600-01	Proteinase inhibitor, propeptide domain containing protein
OsMH_06T0013900.1-Os06t0116800-01	Similar to GFA2
OsMH_06T0014100.1-Os06t0116933-00	Conserved hypothetical protein
OsMH_06T0014600.1-Os06t0117500-00	Hypothetical conserved gene
OsMH_06T0015000.1-Os06t0118000-01	Peptidase A1 domain containing protein
OsMH_06T0015100.1-Os06t0118150-00	Similar to OSIGBa0106P14.9 protein
OsMH_06T0015400.1-Os06t0118301-00	Hypothetical conserved gene
OsMH_06T0015500.1-Os06t0118600-01	Similar to Mov34/MPN/PAD-1 family protein
OsMH_06T0015900.1-Os06t0118800-00	Conserved hypothetical protein
OsMH_06T0016000.1-Os06t0118900-00	Hypothetical conserved gene
OsMH_06T0016300.1-Os06t0119100-01	Protein of unknown function DUF594 family protein
OsMH_06T0016400.1-Os06t0119200-00	Late embryogenesis abundant protein, LEA-14 domain containing protein
OsMH_06T0016500.1-Os06t0119300-01	Protein of unknown function DUF594 family protein
OsMH_06T0017000.1-Os06t0119600-01	Peptidase aspartic, catalytic domain containing protein
OsMH_06T0017200.1-Os06t0119800-00	Conserved hypothetical protein
OsMH_06T0017700.1-Os06t0120732-00	Similar to ATP synthase subunit beta (Fragment)
OsMH_06T0018400.1-Os06t0121300-01	Conserved hypothetical protein
OsMH_06T0018600.1-Os06t0121500-01	Peptidase A1 domain containing protein
OsMH_06T0019400.1-Os06t0122200-01	Protein of unknown function DUF594 domain containing protein
OsMH_06T0019600.1-Os06t0122800-01	Hypothetical conserved gene
OsMH_06T0019700.1-Os06t0122500-01	Conserved hypothetical protein
OsMH_06T0020200.1-Os06t0123000-01	Conserved hypothetical protein
OsMH_06T0021100.1-Os06t0124400-01	Conserved hypothetical protein
OsMH_06T0021300.1-Os06t0124900-01	Conserved hypothetical protein
OsMH_06T0021400.1-Os06t0125200-01	Protein of unknown function DUF581 family protein
OsMH_06T0021500.1-Os06t0125300-01	Pentatricopeptide repeat domain containing protein
OsMH_06T0021600.1-Os06t0125400-00	Similar to Oligopeptide transporter 9
OsMH_06T0021700.1-Os06t0125600-01	Hypothetical conserved gene
OsMH_06T0021800.1-Os06t0126000-01	LIM binding protein domain containing protein
OsMH_06T0022000.1-Os06t0126250-01	Receptor-like kinase, A member of the Catharanthus roseus receptor-like kinase1-like (CrRLK1L) subfamily, Control of high-affinity potassium transporters, Regulation of pollen tube growth and integrit
OsMH_06T0022200.1-Os06t0126400-00	Conserved hypothetical protein
OsMH_06T0022300.1-Os06t0126500-01	Ubiquitin domain containing protein
OsMH_06T0022400.1-Os06t0127000-01	Peroxisomal biogenesis factor 11 family protein
OsMH_06T0022500.1-Os06t0127100-01	Dehydration-responsive element-binding protein 1C	Response to cold temperature, Responses to stimuli: abiotic stimuli and stresses
OsMH_06T0022600.1-Os06t0127200-01	SET domain containing protein
OsMH_06T0022700.1-Os06t0127500-01	Hypothetical conserved gene
OsMH_06T0022800.1-Os06t0127700-01	Similar to Oligopeptide transporter 9
OsMH_06T0023000.1-Os06t0127800-01	GAI-RGA-SCR (GRAS) family protein, Brassinosteroid signalin	Brassinosteroid signaling, Regulation of seed size, Seed development, Hormone signaling, transport, and metabolism, Reproductive structure development, Growth and developmental processes, Metabolism and regulation
OsMH_06T0023200.1-Os06t0127900-01	Ribonucleotide reductase, Chloroplast biogenesi
OsMH_06T0023400.1-Os06t0128000-00	Similar to formiminotransferase-like
OsMH_06T0023600.1-Os06t0128100-01	Protein of unknown function DUF248, methyltransferase putative domain containing protein
OsMH_06T0023700.1-Os06t0128200-01	LMBR1-like conserved region domain containing protein
OsMH_06T0023800.1-Os06t0128300-01	Mitochondrial half ABC (ATP-binding cassette) transporter, Iron homeostasis, Meristem maintenanc
OsMH_06T0023900.1-Os06t0128400-01	WD40 repeat-like domain containing protein
OsMH_06T0024000.1-Os06t0128600-01	Ankyrin repeat containing protein
OsMH_06T0024100.1-Os06t0128800-01	C2 calcium/lipid-binding domain, CaLB domain containing protein
OsMH_06T0024200.1-Os06t0129000-01	Hypothetical conserved gene
OsMH_06T0024300.1-Os06t0129100-01	Short-chain dehydrogenase/reductase SDR family protein
OsMH_06T0024400.1-Os06t0129200-01	BTB/POZ fold domain containing protein
OsMH_06T0024500.1-Os06t0129300-01	Armadillo-like helical domain containing protein
OsMH_06T0024600.1-Os06t0129400-01	Splicing variant of SPX-MFS protein
OsMH_06T0024800.1-Os06t0129600-00	Similar to Alpha-L-fucosidase 2
OsMH_06T0024900.1-Os06t0129700-01	NUDIX hydrolase domain containing protein
OsMH_06T0025000.1-Os06t0129800-00	Hypothetical conserved gene
OsMH_06T0025100.1-Os06t0129900-01	Similar to Cytochrome P450 CYPD
OsMH_06T0025200.1-Os06t0130000-01	AAA-type ATPase, Defense respons
OsMH_06T0025400.1-Os06t0130100-01	Receptor-like kinase (RLK), Drought and salt stress toleranc
OsMH_06T0025500.1-Os06t0130200-01	Cell cycle regulated microtubule associated protein domain containing protein
OsMH_06T0025600.1-Os06t0130400-01	ACC synthase, Protein homologous to aminotransferase, Ethylene biosynthesis, Control of starch grain size in rice endosper
OsMH_06T0025700.1-Os06t0130500-01	Similar to Cyclophilin-like protein PPIL3b
OsMH_06T0025900.1-Os06t0130800-01	Winged helix repressor DNA-binding domain containing protein
OsMH_06T0026000.1-Os06t0130900-00	Similar to Histone H3 (Fragment)
OsMH_06T0026200.1-Os06t0131100-01	Similar to guanine nucleotide-binding protein beta subunit-like protein 1
OsMH_06T0026500.1-Os06t0131300-01	Arginine decarboxylase, Chilling stress respons	Putrescine biosynthesis I, Putrescine biosynthesis II, Amine and polyamine biosynthesis, Metabolism and regulation
OsMH_06T0026600.1-Os06t0131500-01	Glycoside hydrolase, family 17 protein
OsMH_06T0026800.1-Os06t0131700-01	Similar to NAM protein
OsMH_06T0027000.1-Os06t0132100-01	Transmembrane receptor, eukaryota domain containing protein
OsMH_06T0027100.1-Os06t0132300-01	Conserved hypothetical protein
OsMH_06T0027300.1-Os06t0132400-01	Similar to Magnesium-protoporphyrin O-methyltransferase (EC 2.1.1.11) (Magnesium- protoporphyrin IX methyltransferase)
OsMH_06T0027400.1-Os06t0132500-01	Control of wax biosynthesi
OsMH_06T0027500.1-Os06t0132600-01	Repair protein Rad1/Rec1 domain containing protein
OsMH_06T0027600.1-Os06t0132801-01	Hypothetical conserved gene
OsMH_06T0027700.1-Os06t0133000-01	Granule-bound starch synthase, Synthesis of amylose in endosper	Regulatory network of nutrient accumulation, Seed development, Reproductive structure development, Growth and developmental processes
OsMH_06T0027800.1-Os06t0133200-01	Conserved hypothetical protein
OsMH_06T0027900.1-Os06t0133300-00	Hypothetical conserved gene
OsMH_06T0028000.1-Os06t0133400-01	Conserved hypothetical protein
OsMH_06T0028200.1-Os06t0133600-01	Phosphate-induced protein 1 conserved region family protein
OsMH_06T0028400.1-Os06t0133800-01	Similar to Transferase
OsMH_06T0028500.1-Os06t0133900-01	5-enolpyruvylshikimate-3-phosphate synthas	Chorismate biosynthesis, Metabolism and regulation, Amino acid metabolism, Amino acid biosynthesis
OsMH_06T0028600.1-Os06t0134000-01	Similar to 40S ribosomal protein S20
OsMH_06T0028900.1-Os06t0134200-01	Hypothetical conserved gene
OsMH_06T0029000.1-Os06t0134300-01	Protein of unknown function DUF3615 domain containing protein
OsMH_06T0029100.1-Os06t0134700-01	Protein kinase, core domain containing protein
OsMH_06T0029200.1-Os06t0134800-01	Folate-binding, YgfZ domain containing protein
OsMH_06T0029300.1-Os06t0134900-01	Conserved hypothetical protein
OsMH_06T0029800.1-Os06t0135460-00	Similar to Lipoxygenase
OsMH_06T0030100.1-Os06t0135900-01	Similar to Sec1p-like protein 2 (Fragment)
OsMH_06T0030300.1-Os06t0136100-01	Protein of unknown function DUF3615 domain containing protein
OsMH_06T0030400.1-Os06t0136300-01	Similar to OSIGBa0142C11.2 protein
OsMH_06T0030600.1-Os06t0136500-01	Cornichon family protein
OsMH_06T0030700.1-Os06t0136600-01	Similar to Enolase 1 (EC 4.2.1.11) (2-phosphoglycerate dehydratase 1) (2-phospho- D-glycerate hydro-lyase 1)	Response to cold temperature, Responses to stimuli: abiotic stimuli and stresses
OsMH_06T0030800.1-Os06t0136700-01	Steroid nuclear receptor, ligand-binding domain containing protein
OsMH_06T0030900.1-Os06t0136800-01	Peptidase S14, ClpP family protein
OsMH_06T0031000.1-Os06t0136900-01	Nuclear-localized AT-hook DNA binding protein, Regulation of palea development, Control of floral organ numbe
OsMH_06T0031200.1-Os06t0137100-01	Similar to predicted protein
OsMH_06T0031500.1-Os06t0137300-01	YEATS family protein
OsMH_06T0031600.1-Os06t0137400-00	Hypothetical conserved gene
OsMH_06T0031700.1-Os06t0137600-01	K homology-like, alpha/beta domain containing protein
OsMH_06T0031800.1-Os06t0137700-01	Similar to GDP-mannose 4,6 dehydratase 2
OsMH_06T0032000.1-Os06t0138000-01	Similar to IMB1
OsMH_06T0032100.1-Os06t0138100-01	Methionine sulphoxide reductase A domain containing protein
OsMH_06T0032200.1-Os06t0138200-01	2OG-Fe(II) oxygenase domain containing protein
OsMH_06T0032300.1-Os06t0138400-00	Hypothetical conserved gene
OsMH_06T0032400.1-Os06t0138600-01	Protein of unknown function DUF248, methyltransferase putative domain containing protein
OsMH_06T0032500.1-Os06t0138700-01	Cyclin-like F-box domain containing protein
OsMH_06T0032600.1-Os06t0138900-01	Conserved hypothetical protein
OsMH_06T0033200.1-Os06t0139700-01	Protein of unknown function DUF2052, coiled-coil domain containing protein
OsMH_06T0033300.1-Os06t0139800-01	Similar to Acid phosphatase (EC 3.1.3.2) 1 allozyme 1
OsMH_06T0033400.1-Os06t0139900-01	Similar to Beta 1 subunit of 20S proteasome
OsMH_06T0033500.1-Os06t0140200-01	Leucine-rich repeat, plant specific containing protein
OsMH_06T0033900.1-Os06t0140400-01	Similar to HAHB-6 (Fragment)
OsMH_06T0034200.1-Os06t0140800-01	Protein kinase, core domain containing protein
OsMH_06T0034300.1-Os06t0140900-01	Sigma factor, regions 3 and 4 domain containing protein
OsMH_06T0034400.1-Os06t0141100-00	Monosaccharide transporter
OsMH_06T0034500.1-Os06t0141166-00	Similar to hydrolase, NUDIX family protein
OsMH_06T0034600.1-Os06t0141200-01	Similar to RNA-binding protein EWS
OsMH_06T0034700.1-Os06t0141400-01	Similar to Early nodulin
OsMH_06T0035000.1-Os06t0141950-00	Similar to MYB transcription factor
OsMH_06T0035100.1-Os06t0142050-00	Similar to H0913C04.9 protein
OsMH_06T0035200.1-Os06t0142100-00	Cyclin-like F-box domain containing protein
OsMH_06T0035800.1-Os06t0142500-00	Similar to Wall-associated kinase 3
OsMH_06T0035900.1-Os06t0142600-01	Homolog of the Arabidopsis EARLY FLOWERING 3 protein, Photoperiodic flowering, Short-day/long-day promotio	Circadian rhythm
OsMH_06T0036000.1-Os06t0142650-00	Similar to Avr9/Cf-9 rapidly elicited protein 11 (Fragment)
OsMH_06T0036100.1-Os06t0142700-01	Cytochrome c oxidase, subunit Vb family protein
OsMH_06T0036200.1-Os06t0142800-01	Ribosomal L11 methyltransferase domain containing protein
OsMH_06T0036300.1-Os06t0142900-01	Similar to 1-deoxy-D-xylulose 5-phosphate synthase
OsMH_06T0036400.1-Os06t0143100-01	Similar to Cadmium tolerant 1
OsMH_06T0036600.1-Os06t0143400-01	Similar to Acyl-ACP thioesterase (Fragment)
OsMH_06T0036700.1-Os06t0143500-00	Pentatricopeptide repeat domain containing protein
OsMH_06T0036800.1-Os06t0143600-01	Similar to PRP38 pre-mRNA processing factor 38 domain containing B
OsMH_06T0036900.1-Os06t0143700-01	Similar to Sulfate transporter 2
OsMH_06T0037100.1-Os06t0143900-01	Similar to Coatomer protein complex, beta prime; beta'-COP protein
OsMH_06T0037200.1-Os06t0144000-01	BRCT domain containing protein
OsMH_06T0037300.1-Os06t0144200-01	Similar to Pectate lyase homolog (EC 4.2.2.2)
OsMH_06T0037800.1-Os06t0144600-01	Similar to Zinc carboxy peptidase
OsMH_06T0038400.1-Os06t0145200-01	Transferase family protein
OsMH_06T0038900.1-Os06t0145700-00	Pathogenesis-related transcriptional factor/ERF, DNA-binding domain containing protein
OsMH_06T0039000.1-Os06t0145800-00	Similar to Whirly family nucleic acid binding protein
OsMH_06T0039100.1-Os06t0145950-01	Hypothetical conserved gene
OsMH_06T0039300.1-Os06t0146100-01	NB-ARC domain containing protein
OsMH_06T0039500.1-Os06t0146250-00	Similar to WRKY transcription factor 73
OsMH_06T0039600.1-Os06t0146300-01	Conserved hypothetical protein
OsMH_06T0039700.1-Os06t0146400-01	FeS cluster insertion domain containing protein
OsMH_06T0039800.1-Os06t0146600-01	Hypothetical protein
OsMH_06T0039900.1-Os06t0146700-01	Similar to Cytochrome P450 CYP86A35
OsMH_06T0040000.1-Os06t0146800-01	Conserved hypothetical protein
OsMH_06T0040500.1-Os06t0147100-01	Similar to cDNA clone:J023088C01, full insert sequence
OsMH_06T0040700.1-Os06t0147250-00	Hypothetical conserved gene
OsMH_06T0041200.1-Os06t0147800-01	Similar to Mitogen-activated protein kinase kinase 2
OsMH_06T0041400.1-Os06t0148000-01	Conserved hypothetical protein
OsMH_06T0041500.1-Os06t0148100-00	Conserved hypothetical protein
OsMH_06T0041600.1-Os06t0149100-01	Similar to mRNA, clone: RTFL01-05-E01
OsMH_06T0041800.1-Os06t0149200-00	Conserved hypothetical protein
OsMH_06T0042000.1-Os06t0149400-01	Similar to Chitinase A
OsMH_06T0042100.1-Os06t0149500-01	Conserved hypothetical protein
OsMH_06T0042300.1-Os06t0149700-00	Cysteine synthase (EC 4.2.99.8)
OsMH_06T0042600.1-Os06t0150100-01	Conserved hypothetical protein
OsMH_06T0042700.1-Os06t0150300-01	Conserved hypothetical protein
OsMH_06T0043900.1-Os06t0150600-01	Transferase family protein
OsMH_06T0044100.1-Os06t0151300-01	Sybindin-like protein family protein
OsMH_06T0044300.1-Os06t0151600-01	DNA repair protein RadA family protein
OsMH_06T0044400.1-Os06t0151700-01	Protein kinase, core domain containing protein
OsMH_06T0044700.1-Os06t0151900-01	Phosphofructokinase family protein
OsMH_06T0044800.1-Os06t0152000-01	Similar to Dual specificity protein phosphatase family protein
OsMH_06T0044900.1-Os06t0152100-01	Similar to Profilin-2
OsMH_06T0045000.1-Os06t0152200-01	Zinc-finger protein R2931
OsMH_06T0045100.1-Os06t0152300-01	Similar to Hexaprenyldihydroxybenzoate methyltransferase, mitochondrial precursor (EC 2.1.1.114) (Dihydroxyhexaprenylbenzoate methyltransferase) (3,4- dihydroxy-5-hexaprenylbenzoate methyltransferase) (DHHB methyltransferase) (DHHB-MT) (DHHB-MTase)
OsMH_06T0045200.1-Os06t0152500-00	Hypothetical conserved gene
OsMH_06T0045400.1-Os06t0152600-01	Hypothetical gene
OsMH_06T0045500.1-Os06t0152700-01	Protein of unknown function DUF821, CAP10-like family protein
OsMH_06T0045600.1-Os06t0152800-01	Conserved hypothetical protein
OsMH_06T0045700.1-Os06t0153000-00	Hypothetical conserved gene
OsMH_06T0045800.1-Os06t0153100-01	Conserved hypothetical protein
OsMH_06T0046000.1-Os06t0153200-01	Similar to cDNA clone:J023129O11, full insert sequence
OsMH_06T0046300.1-Os06t0153600-01	Conserved hypothetical protein
OsMH_06T0046400.1-Os06t0153800-01	Beta 5 subunit of 20S proteasome
OsMH_06T0046600.1-Os06t0153900-01	Similar to Thiol methyltransferase 2
OsMH_06T0046700.1-Os06t0154200-01	F-box component of the SKP-Cullin-F box (SCF) E3 ubiquitin ligase complex, Strigolactone (SL) signal perceptio	Strigolactone signaling, Hormone signaling, transport, and metabolism, Metabolism and regulation
OsMH_06T0047200.1-Os06t0154400-01	Domain of unknown function DUF676, lipase-like domain containing protein
OsMH_06T0047300.1-Os06t0154500-01	Mitogen-activated protein kinase, Brassinosteroid (BR) signaling and homeostasis, Regulation of grain size and plant heigh	Root elongation, Regulation of embryo development, Root structure development, Vegetative structure development, Seed development, Reproductive structure development, Growth and developmental processes
OsMH_06T0047400.1-Os06t0154600-00	Similar to Dihydroneopterin aldolase	Tetrahydrofolate biosynthesis I, Tetrahydrofolate biosynthesis II, Metabolism and regulation, Cofactor biosyntheses
OsMH_06T0047700.1-Os06t0154800-01	Hypothetical conserved gene
OsMH_06T0047800.1-Os06t0154900-01	Similar to RING-type E3 ubiquitin ligase
OsMH_06T0048200.1-Os06t0155300-01	IQ calmodulin-binding region domain containing protein
OsMH_06T0048300.1-Os06t0155400-00	Conserved hypothetical protein
OsMH_06T0048400.1-Os06t0155500-00	Transferase family protein
OsMH_06T0048500.1-Os06t0155600-01	ATPase, AAA-type, core domain containing protein
OsMH_06T0048600.1-Os06t0155750-00	Hypothetical conserved gene
OsMH_06T0049100.1-Os06t0156400-00	Similar to carboxylic ester hydrolase/ hydrolase, acting on ester bonds
OsMH_06T0049200.1-Os06t0156600-01	Lipase, GDSL domain containing protein
OsMH_06T0049500.1-Os06t0156900-01	Glycosyl transferase, family 31 protein
OsMH_06T0049900.1-Os06t0157500-01	Florigen, Flowering time, Long-day promotio	Short day regulated expression of florigens, Long day regulated expression of florigens, Inflorescence development, Reproductive structure development, Growth and developmental processes
OsMH_06T0050200.1-Os06t0157800-01	Similar to CG7224 (Fragment)
OsMH_06T0050300.1-Os06t0157900-00	Similar to Non-specific lipid-transfer protein
OsMH_06T0050400.1-Os06t0158000-01	Similar to Acyl-CoA synthetase (EC 6.2.1.3)
OsMH_06T0050500.1-Os06t0158200-01	Sulfotransferase domain containing protein
OsMH_06T0050600.1-Os06t0158300-01	NB-ARC domain containing protein
OsMH_06T0050900.1-Os06t0158600-01	Protein of unknown function DUF652 family protein
OsMH_06T0051000.1-Os06t0158700-01	Glyoxalase/bleomycin resistance protein/dioxygenase domain containing protein
OsMH_06T0051100.1-Os06t0158800-01	Protein of unknown function DUF1191 family protein
OsMH_06T0051400.1-Os06t0159400-01	Tetratricopeptide-like helical domain containing protein
OsMH_06T0051500.1-Os06t0159725-00	Similar to histone H3
OsMH_06T0052000.1-Os06t0160200-01	Similar to Lanatoside 15'-O-acetylesterase precursor
OsMH_06T0052100.1-Os06t0160400-01	Similar to Proline-rich cell wall protein-like
OsMH_06T0052300.1-Os06t0160600-00	Hypothetical conserved gene
OsMH_06T0052400.1-Os06t0160700-01	Starch synthase, Starch biosynthesi	Starch biosynthesis, Regulatory network of nutrient accumulation, Seed development, Reproductive structure development, Growth and developmental processes, Metabolism and regulation, Carbohydrate metabolism
OsMH_06T0052500.1-Os06t0160800-01	Conserved hypothetical protein
OsMH_06T0052700.1-Os06t0161100-00	Protein of unknown function DUF569 domain containing protein
OsMH_06T0052900.1-Os06t0161300-01	Hypothetical conserved gene
OsMH_06T0053200.1-Os06t0161400-01	Protein of unknown function DUF1618 domain containing protein
OsMH_06T0053800.1-Os06t0161800-01	Protein of unknown function DUF569 family protein
OsMH_06T0054200.1-Os06t0162550-00	Carotenoid oxygenase domain containing protein
OsMH_06T0054300.1-Os06t0162700-01	SANT domain, DNA binding domain containing protein
OsMH_06T0054400.1-Os06t0162800-01	MADS-box transcription factor, Control of spikelet morphogenesis, Regulation of floral meristem determinac
OsMH_06T0054500.1-Os06t0163000-01	Similar to Heat shock protein STI (Stress inducible protein) (GmSTI)
OsMH_06T0054900.1-Os06t0163200-01	Esterase/lipase/thioesterase domain containing protein
OsMH_06T0055000.1-Os06t0163300-01	Harpin-induced 1 domain containing protein
OsMH_06T0055100.1-Os06t0163400-01	Thioredoxin domain 2 containing protein
OsMH_06T0055200.1-Os06t0163500-01	Peptidase S8 and S53, subtilisin, kexin, sedolisin domain containing protein
OsMH_06T0055300.1-Os06t0163600-01	Similar to predicted protein
OsMH_06T0055900.1-Os06t0164100-02	Similar to Serine/threonine protein phosphatase PP1 (EC 3.1.3.16)
OsMH_06T0056300.1-Os06t0164300-00	Similar to H0502G05.11 protein
OsMH_06T0056500.1-Os06t0164500-00	Conserved hypothetical protein
OsMH_06T0056600.1-Os06t0164900-00	Similar to OSIGBa0147J19.7 protein
OsMH_06T0057000.1-Os06t0165300-00	Transposase (putative), gypsy type domain containing protein
OsMH_06T0057300.1-Os06t0165600-01	CRT/DRE binding factor (Transcription factor RCBF4)	Response to cold temperature, Responses to stimuli: abiotic stimuli and stresses
OsMH_06T0057500.1-Os06t0165900-00	Conserved hypothetical protein
OsMH_06T0057700.1-Os06t0166000-01	Cyclin-like F-box domain containing protein
OsMH_06T0057900.1-Os06t0166200-01	Zinc finger, C2H2-type domain containing protein
OsMH_06T0058000.1-Os06t0166400-01	Similar to TINY-like protein (AP2 domain containing protein RAP2.10) (Fragment)	Response to cold temperature, Responses to stimuli: abiotic stimuli and stresses
OsMH_06T0058100.1-Os06t0166500-01	Similar to Auxin-responsive protein IAA20 (Indoleacetic acid-induced protein 20)	Auxin signalling, Regulation of seed size, Seed development, Hormone signaling, transport, and metabolism, Reproductive structure development, Growth and developmental processes, Metabolism and regulation
OsMH_06T0058400.1-Os06t0166900-01	Protein kinase, core domain containing protein
OsMH_06T0058500.1-Os06t0167000-01	Similar to predicted protein
OsMH_06T0058600.1-Os06t0167100-01	Armadillo-like helical domain containing protein
OsMH_06T0058700.1-Os06t0167200-01	Similar to RING-H2 finger protein ATL1R (RING-H2 finger protein ATL8)
OsMH_06T0059000.1-Os06t0167400-01	Di-trans-poly-cis-decaprenylcistransferase family protein	Polyisoprenoid biosynthesis, Metabolism and regulation, Secondary metabolism
OsMH_06T0059100.1-Os06t0167500-01	Leucine-rich repeat, plant specific containing protein
OsMH_06T0059200.1-Os06t0167600-01	Similar to Proteasome subunit alpha-3 (Fragment)
OsMH_06T0059700.1-Os06t0168400-01	RNA polymerase Rpb7, N-terminal domain containing protein
OsMH_06T0059800.1-Os06t0168500-01	Similar to Syntaxin-like protein (Fragment)
OsMH_06T0059900.1-Os06t0168600-01	Ribonucleotide reductase, Chloroplast biogenesi
OsMH_06T0060000.1-Os06t0168700-01	Similar to Prolin rich protein
OsMH_06T0060300.1-Os06t0168901-00	Hypothetical conserved gene
OsMH_06T0060400.1-Os06t0169001-01	GOS9 protein
OsMH_06T0060800.1-Os06t0169600-00	Similar to Beta-tubulin (Fragment)
OsMH_06T0061200.1-Os06t0170100-00	Similar to WAK80 - OsWAK receptor-like protein kinase
OsMH_06T0061600.1-Os06t0170500-01	Similar to RNA-binding protein-like
OsMH_06T0061800.1-Os06t0170866-00	F-box domain, cyclin-like domain containing protein
OsMH_06T0063100.1-Os06t0171500-01	Conserved hypothetical protein
OsMH_06T0063200.1-Os06t0171600-01	Membrane insertion protein, OxaA/YidC domain containing protein
OsMH_06T0063300.1-Os06t0171700-01	Cdk-activating kinase assembly factor (MAT1) family protein
OsMH_06T0063400.1-Os06t0171800-01	VRR-NUC domain containing protein
OsMH_06T0063500.1-Os06t0171900-01	WD40 subfamily protein, Salt stres
OsMH_06T0063600.1-Os06t0172000-01	Pentatricopeptide repeat domain containing protein
OsMH_06T0063700.1-Os06t0172200-02	EF-Hand type domain containing protein
OsMH_06T0064300.1-Os06t0172600-00	Similar to predicted protein
OsMH_06T0064700.1-Os06t0172800-00	Similar to alkaline alpha galactosidase 2
OsMH_06T0064900.1-Os06t0173000-00	Armadillo-type fold domain containing protein
OsMH_06T0065000.1-Os06t0173100-01	Similar to 26S protease regulatory subunit 6A homolog (TAT-binding protein homolog 1) (TBP-1) (Mg(2+)-dependent ATPase 1) (LEMA-1)
OsMH_06T0065100.1-Os06t0173800-00	SANT domain, DNA binding domain containing protein
OsMH_06T0065800.1-Os06t0174300-01	Similar to predicted protein
OsMH_06T0065900.1-Os06t0174400-01	Similar to Vesicle-associated membrane protein 712 (AtVAMP712)
OsMH_06T0066000.1-Os06t0174800-00	Conserved hypothetical protein
OsMH_06T0066200.1-Os06t0175400-00	Hypothetical conserved gene
OsMH_06T0066300.1-Os06t0175500-01	Epsin-like, N-terminal domain containing protein
OsMH_06T0066600.1-Os06t0176900-00	Similar to Cystathionine gamma-synthase
OsMH_06T0066700.1-Os06t0177000-01	Similar to Cytochrome b-c1 complex subunit 8
OsMH_06T0066800.1-Os06t0177100-01	Proteasome subunit alpha type 4 (EC 3.4.25.1) (20S proteasome alpha subunit C) (20S proteasome subunit alpha-3)
OsMH_06T0066900.1-Os06t0177200-00	Similar to H0201G08.5 protein
OsMH_06T0067000.1-Os06t0177250-00	Similar to Ribosomal protein S15 containing protein
OsMH_06T0067100.1-Os06t0177300-01	Glycosyl transferase, family 31 protein
OsMH_06T0067200.1-Os06t0177600-00	2OG-Fe(II) oxygenase domain containing protein
OsMH_06T0067500.1-Os06t0178900-01	Vacuolar H+-pyrophosphatase (EC 3.6.1.1
OsMH_06T0067600.1-Os06t0179000-01	Glycoside hydrolase family 79, N-terminal protein
OsMH_06T0067700.1-Os06t0179100-00	Similar to H0306F03.13 protein
OsMH_06T0067800.1-Os06t0179200-01	Similar to Nodulin-like protein
OsMH_06T0067900.1-Os06t0179500-00	Protein of unknown function DUF247, plant family protein
OsMH_06T0068100.1-Os06t0179700-01	Similar to DNA-binding protein phosphatase 2C
OsMH_06T0068200.1-Os06t0179800-01	Leucine-rich repeat, N-terminal domain containing protein
OsMH_06T0068400.1-Os06t0179900-01	Major facilitator superfamily protein
OsMH_06T0068500.1-Os06t0180000-01	Similar to Root determined nodulation 1
OsMH_06T0068600.1-Os06t0180100-00	Hypothetical conserved gene
OsMH_06T0068900.1-Os06t0180300-00	Conserved hypothetical protein
OsMH_06T0069400.1-Os06t0181100-01	Octicosapeptide/Phox/Bem1p domain containing protein
OsMH_06T0069500.1-Os06t0181300-01	Similar to terminal acidic SANT 1
OsMH_06T0069600.1-Os06t0181400-01	Similar to oxidoreductase
OsMH_06T0069800.1-Os06t0181500-01	Similar to Plasma membrane H+-ATPase (EC 3.6.1.3)
OsMH_06T0069900.1-Os06t0181566-01	Similar to 60S ribosomal protein L39
OsMH_06T0070000.1-Os06t0181700-01	Pathogenesis-related transcriptional factor and ERF domain containing protein	Primary root development, Root structure development, Vegetative structure development, Growth and developmental processes
OsMH_06T0070100.1-Os06t0181800-00	Protein of unknown function DUF868, plant domain containing protein
OsMH_06T0070200.1-Os06t0182100-00	Hypothetical conserved gene
OsMH_06T0070500.1-Os06t0182300-01	Callose synthase, Microsporogenesis, Male fertilit
OsMH_06T0070600.1-Os06t0182500-01	Zinc finger, LIM-type domain containing protein
OsMH_06T0071100.1-Os06t0183100-01	B-type response regulator, Cytokinin signalin
OsMH_06T0071200.1-Os06t0183200-01	Histidine kinase, Cytokinin signalin
OsMH_06T0071300.1-Os06t0183600-00	Exo70 exocyst complex subunit domain containing protein
OsMH_06T0071400.1-Os06t0183700-01	Hypothetical conserved gene
OsMH_06T0071500.1-Os06t0183800-01	Similar to Chromatin-remodeling factor CHD3
OsMH_06T0071600.1-Os06t0183900-01	Protein of unknown function DUF602 family protein
OsMH_06T0071700.1-Os06t0184000-00	Similar to BHLH transcription factor
OsMH_06T0071800.1-Os06t0184100-01	Conserved hypothetical protein
OsMH_06T0071900.1-Os06t0184200-00	Hypothetical conserved gene
OsMH_06T0072100.1-Os06t0184300-01	Similar to Ubiquitin carboxyl-terminal hydrolase
OsMH_06T0072200.1-Os06t0184400-00	Similar to predicted protein
OsMH_06T0072300.1-Os06t0184500-00	BTB domain containing protein
OsMH_06T0072400.1-Os06t0184800-01	Similar to Low-temperature induced protein lt101.1 (Blt101) (Blt101.1)
OsMH_06T0072500.1-Os06t0184866-01	Pentatricopeptide repeat domain containing protein
OsMH_06T0073100.1-Os06t0184900-01	Transferase family protein
OsMH_06T0073200.1-Os06t0185100-00	Similar to estradiol 17-beta-dehydrogenase 8
OsMH_06T0073700.1-Os06t0185700-01	Hypothetical conserved gene
OsMH_06T0073800.1-Os06t0185800-01	Pentatricopeptide repeat domain containing protein
OsMH_06T0073900.1-Os06t0185900-01	Similar to Glutathione peroxidase
OsMH_06T0074000.1-Os06t0185966-00	Similar to Glutathione peroxidase
OsMH_06T0074300.1-Os06t0186400-01	Similar to Serine carboxypeptidase II-2 precursor (EC 3.4.16.6) (CP-MII.2) (Fragment)
OsMH_06T0074400.1-Os06t0186500-01	Similar to predicted protein
OsMH_06T0074500.1-Os06t0186600-01	Conserved hypothetical protein
OsMH_06T0074600.1-Os06t0186700-01	Biopterin transport-related protein BT1 family protein
OsMH_06T0074800.1-Os06t0187100-00	Similar to F26G16.17 protein
OsMH_06T0074900.1-Os06t0187200-01	Similar to Nucleotide sugar epimerase-like protein (UDP-D-glucuronate 4- epimerase) (EC 5.1.3.6)
OsMH_06T0075000.1-Os06t0187300-00	Similar to RING-H2 finger protein ATL2C
OsMH_06T0075100.1-Os06t0187500-00	Hypothetical conserved gene
OsMH_06T0075400.1-Os06t0187900-01	RNA recognition motif, RNP-1 domain containing protein
OsMH_06T0075500.1-Os06t0188000-01	Similar to Cyclic nucleotide-gated channel C (Fragment)
OsMH_06T0075600.1-Os06t0188100-01	Protein of unknown function DUF250 domain containing protein
OsMH_06T0075700.1-Os06t0188400-01	Extracellular ligand-binding receptor domain containing protein
OsMH_06T0075900.1-Os06t0188600-01	Hypothetical conserved gene
OsMH_06T0076300.1-Os06t0189600-01	Hypothetical conserved gene
OsMH_06T0077000.1-Os06t0190500-01	Similar to Glutamate receptor
OsMH_06T0077500.1-Os06t0191200-01	Similar to zinc ion binding
OsMH_06T0077600.1-Os06t0191300-01	Similar to Mitogen-activated protein kinase kinase 4 (Fragment)	Root elongation, Root structure development, Vegetative structure development, Growth and developmental processes
OsMH_06T0077900.1-Os06t0191700-00	Similar to Cytochrome P450
OsMH_06T0078100.1-Os06t0191900-00	Similar to Serine threonine kinase
OsMH_06T0078200.1-Os06t0192100-00	Similar to UDP-glucose flavonoid-3-O-glucosyltransferase
OsMH_06T0078400.1-Os06t0192300-00	Conserved hypothetical protein
OsMH_06T0078500.1-Os06t0192400-01	Glycosyl transferase, family 31 protein
OsMH_06T0078600.1-Os06t0192600-01	26S proteasome regulatory particle triple-A ATPase subunit1 (26S protease regulatory subunit 7)
OsMH_06T0079000.1-Os06t0192800-01	Similar to RING-H2 finger protein ATL1R (RING-H2 finger protein ATL8)
OsMH_06T0079100.1-Os06t0192900-01	Similar to tac7077
OsMH_06T0079200.1-Os06t0193000-01	Similar to Ubiquitin conjugating enzyme 2
OsMH_06T0079300.1-Os06t0193200-01	Similar to Pectin methylesterase 8 (Fragment)
OsMH_06T0079400.1-Os06t0193300-01	Conserved hypothetical protein
OsMH_06T0079500.1-Os06t0193400-01	Similar to Helix-loop-helix protein homolog
OsMH_06T0079700.1-Os06t0194000-01	AP2/ERF transcription factor, Drought resistance, Control of lignin biosynthesi
OsMH_06T0079900.1-Os06t0194200-01	Conserved hypothetical protein
OsMH_06T0080000.1-Os06t0194400-01	Transcriptional factor B3 family protein
OsMH_06T0080300.1-Os06t0194900-01	Sucrose synthase 2 (EC 2.4.1.13)	Galactose degradation II, Sucrose biosynthesis, Metabolism and regulation, Carbohydrate metabolism
OsMH_06T0081000.1-Os06t0195800-01	Similar to DNAJ heat shock N-terminal domain-containing protein
OsMH_06T0081100.1-Os06t0195900-01	NOG, C-terminal domain containing protein
OsMH_06T0081400.1-Os06t0196200-00	Conserved hypothetical protein
OsMH_06T0081500.1-Os06t0196300-01	Similar to Peroxiredoxin Q (Fragment)
OsMH_06T0081600.1-Os06t0196500-00	Conserved hypothetical protein
OsMH_06T0081700.1-Os06t0196600-01	Beta-ketoacyl-[acyl carrier protein] synthase I, Root developmen
OsMH_06T0082400.1-Os06t0196700-01	Similar to Auxin response factor 1	Auxin signalling, Regulation of seed size, Seed development, Hormone signaling, transport, and metabolism, Reproductive structure development, Growth and developmental processes, Metabolism and regulation
OsMH_06T0082500.1-Os06t0196900-01	Similar to Chaperonin
OsMH_06T0083400.1-Os06t0198500-00	RmlC-like jelly roll fold domain containing protein
OsMH_06T0083500.1-Os06t0198700-01	CHD5-like protein domain containing protein
OsMH_06T0083600.1-Os06t0198800-01	Similar to 25.3 kDa vesicle transport protein
OsMH_06T0083700.1-Os06t0198900-01	Tyrosine protein kinase domain containing protein
OsMH_06T0083800.1-Os06t0199000-01	Similar to Glycine-rich cell wall structural protein 2 precursor
OsMH_06T0083900.1-Os06t0199100-01	Helix-turn-helix, AraC type, subdomain 2 domain containing protein
OsMH_06T0084000.1-Os06t0199402-00	Similar to predicted protein
OsMH_06T0084100.1-Os06t0199500-01	Halotolerance protein, Flavin mononucleotide (FMN)-binding protein, Regulation of cell division, Light-regulated growt
OsMH_06T0084300.1-Os06t0199700-00	Hypothetical conserved gene
OsMH_06T0084400.1-Os06t0199800-01	cAMP-type GPCR family protein
OsMH_06T0085100.1-Os06t0200500-00	Hypothetical conserved gene
OsMH_06T0085200.1-Os06t0200800-01	Conserved hypothetical protein
OsMH_06T0085400.1-Os06t0201000-01	Conserved hypothetical protein
OsMH_06T0085600.1-Os06t0201200-01	Conserved hypothetical protein
OsMH_06T0086700.1-Os06t0202300-01	Conserved hypothetical protein
OsMH_06T0086900.1-Os06t0202400-01	Conserved hypothetical protein
OsMH_06T0087000.1-Os06t0202800-01	Conserved hypothetical protein
OsMH_06T0087200.1-Os06t0202900-01	Serine/threonine protein kinase domain containing protein
OsMH_06T0087300.1-Os06t0203200-01	Flavin-containing monooxygenase FMO family protein
OsMH_06T0087500.1-Os06t0203600-01	Chalcone isomerase domain containing protein
OsMH_06T0087600.1-Os06t0203700-00	Hypothetical conserved gene
OsMH_06T0087800.1-Os06t0203800-01	Receptor-like kinase, Heat toleranc
OsMH_06T0088000.1-Os06t0204100-00	Similar to Cytochrome P450 family protein, expressed
OsMH_06T0088300.1-Os06t0204600-00	Conserved hypothetical protein
OsMH_06T0088600.1-Os06t0204800-00	Similar to Growth-regulating factor 2
OsMH_06T0089000.1-Os06t0205100-01	Similar to Transcriptional activator
OsMH_06T0089400.1-Os06t0205337-00	Endonuclease/exonuclease/phosphatase domain containing protein
OsMH_06T0089600.1-Os06t0205600-00	Similar to mechanosensitive ion channel domain-containing protein
OsMH_06T0089700.1-Os06t0206000-00	Similar to carbon-nitrogen hydrolase family protein
OsMH_06T0089800.1-Os06t0206100-01	Similar to Gb protein
OsMH_06T0089900.1-Os06t0206200-01	Similar to Gb protein
OsMH_06T0090000.1-Os06t0206300-01	Hypothetical gene
OsMH_06T0090500.1-Os06t0206700-01	Similar to Kinesin-related protein
OsMH_06T0090600.1-Os06t0206900-01	Conserved hypothetical protein
OsMH_06T0090700.1-Os06t0207000-01	Fumble domain containing protein	Pantothenate and coenzyme A biosynthesis III, Metabolism and regulation, Cofactor biosyntheses
OsMH_06T0090800.1-Os06t0207200-01	Conserved hypothetical protein
OsMH_06T0091200.1-Os06t0207500-01	Hypothetical conserved gene
OsMH_06T0091300.1-Os06t0207600-00	Hypothetical conserved gene
OsMH_06T0091400.1-Os06t0207700-01	A member of the cyclic nucleotide gated channel family, Maternal sporophytic factor, Mediation of Ca<sup>2+</sup> inward current, Promotion of pollen tube growth and seed-settin
OsMH_06T0091500.1-Os06t0207866-00	Conserved hypothetical protein
OsMH_06T0091700.1-Os06t0207950-00	Hypothetical gene
OsMH_06T0091900.1-Os06t0207966-00	Similar to Homeobox-leucine zipper protein ROC8
OsMH_06T0092000.1-Os06t0208151-00	Similar to quinone oxidoreductase
OsMH_06T0092100.1-Os06t0208200-01	Conserved hypothetical protein
OsMH_06T0092200.1-Os06t0208300-01	KOW domain containing protein
OsMH_06T0092400.1-Os06t0208700-01	Similar to Dual-specificity phosphatase protein
OsMH_06T0092500.1-Os06t0208800-01	Lysin motif-containing protein, Pattern recognition receptor, Peptidoglycan and chitin perception in innate immunit	Responses to stimuli: biotic stimuli and stresses, Recognition of fungal and bacterial pathogens and immunity response
OsMH_06T0092700.1-Os06t0209100-00	Peptidase A1 domain containing protein
OsMH_06T0092900.1-Os06t0209300-01	Hypothetical conserved gene
OsMH_06T0093000.1-Os06t0209400-00	Conserved hypothetical protein
OsMH_06T0093400.1-Os06t0210000-00	Protein of unknown function DUF6 domain containing protein
OsMH_06T0093500.1-Os06t0210100-01	Similar to Transmembrane emp24 domain-containing protein 10
OsMH_06T0093600.1-Os06t0210200-01	Peptidase M20 domain containing protein
OsMH_06T0093800.1-Os06t0210400-01	Concanavalin A-like lectin/glucanase, subgroup domain containing protein
OsMH_06T0094000.1-Os06t0210500-01	Similar to Mitochondrial phosphate transporter
OsMH_06T0094300.1-Os06t0210900-01	Lipase, class 3 family protein
OsMH_06T0094700.1-Os06t0211200-01	bZIP transcription factor, Positive regulator of ABA signaling, Drought toleranc	Abscisic acid (ABA) mediated signaling, HSFA7/ HSFA6B-regulatory network-induced by drought and ABA. , Response to salinity, Response to Drought, ABA biosynthesis and mediated signaling, Hormone signaling, transport, and metabolism, Responses to stimuli: abiotic stimuli and stresses, Metabolism and regulation
OsMH_06T0095400.1-Os06t0211300-01	Short-chain dehydrogenase/reductase SDR domain containing protein
OsMH_06T0095700.1-Os06t0211600-01	Similar to Galactoside 2-alpha-L-fucosyltransferase (EC 2.4.1.69) (Xyloglucan alpha-(1,2)-fucosyltransferase) (PsFT1)
OsMH_06T0096000.1-Os06t0212100-01	Similar to Galactoside 2-alpha-L-fucosyltransferase (EC 2.4.1.69) (Xyloglucan alpha-(1,2)-fucosyltransferase) (PsFT1)	Xyloglucan biosynthesis, Metabolism and regulation, Carbohydrate metabolism
OsMH_06T0096900.1-Os06t0212400-00	Similar to glycosyltransferase family-37
OsMH_06T0097000.1-Os06t0212900-01	Heat shock protein Hsp70 family protein
OsMH_06T0097300.1-Os06t0213200-01	Similar to Tic22
OsMH_06T0097500.1-Os06t0213400-01	Protein of unknown function DUF829, eukaryotic family protein
OsMH_06T0097700.1-Os06t0213900-01	Conserved hypothetical protein
OsMH_06T0097900.1-Os06t0214100-01	Conserved hypothetical protein
OsMH_06T0098100.1-Os06t0214300-01	Alpha/beta hydrolase fold-3 domain containing protein
OsMH_06T0098400.1-Os06t0214800-01	Alpha/beta hydrolase fold-3 domain containing protein
OsMH_06T0098600.1-Os06t0215100-01	Protein of unknown function DUF1645 family protein
OsMH_06T0098700.1-Os06t0215200-01	Zinc finger, U1-C type domain containing protein
OsMH_06T0098800.1-Os06t0215300-01	S-adenosylmethionine synthetase domain containing protein
OsMH_06T0098900.1-Os06t0215500-01	Similar to Oxo-phytodienoic acid reductase
OsMH_06T0099400.1-Os06t0216700-01	Cupredoxin domain containing protein
OsMH_06T0099500.1-Os06t0216800-01	Similar to Cyclophilin-40 (Expressed protein)
OsMH_06T0099700.1-Os06t0217300-01	Similar to Transcription factor MADS55
OsMH_06T0099900.1-Os06t0217500-01	MED6 mediator family protein
OsMH_06T0100000.1-Os06t0217600-01	Similar to kinesin motor protein-related
OsMH_06T0100300.1-Os06t0217700-01	Conserved hypothetical protein
OsMH_06T0100400.1-Os06t0217900-01	Similar to Cyclin-D3-1
OsMH_06T0100600.1-Os06t0218000-00	Similar to pre-mRNA-splicing factor prp45
OsMH_06T0100800.1-Os06t0218100-01	Similar to FIP1
OsMH_06T0101100.1-Os06t0218300-01	Zinc finger, RING-type domain containing protein
OsMH_06T0101300.1-Os06t0218500-01	MCM family protein
OsMH_06T0101400.1-Os06t0218600-01	Cupredoxin domain containing protein
OsMH_06T0101600.1-Os06t0218800-01	Uncharacterised protein family UPF0503 domain containing protein
OsMH_06T0101700.1-Os06t0218900-00	Similar to predicted protein
OsMH_06T0102000.1-Os06t0219400-00	GDP-fucose protein O-fucosyltransferase domain containing protein
OsMH_06T0102100.1-Os06t0219500-00	Similar to 26.2 kDa heat shock protein, mitochondrial
OsMH_06T0102300.1-Os06t0219600-01	Similar to Poly(A)-binding protein II-like
OsMH_06T0102400.1-Os06t0219700-01	Similar to TA2 protein (Fragment)
OsMH_06T0102500.1-Os06t0219800-01	Similar to Protein phosphatase 2A, regulatory subunit B' (PP2A, subunit B', PR53 isoform) (Phosphotyrosyl phosphatase activator) (PTPA). Splice isoform 3
OsMH_06T0102600.1-Os06t0219900-01	Similar to Phi-1 protein
OsMH_06T0103000.1-Os06t0220000-01	Similar to Phi-1 protein
OsMH_06T0103100.1-Os06t0220500-01	UDP-glucuronosyl/UDP-glucosyltransferase family protein
OsMH_06T0103300.1-Os06t0220600-01	RNA recognition motif domain domain containing protein
OsMH_06T0103400.1-Os06t0220800-01	Thioredoxin domain 2 containing protein
OsMH_06T0103500.1-Os06t0220900-00	Conserved hypothetical protein
OsMH_06T0103800.1-Os06t0221000-00	Similar to P-type R2R3 Myb protein (Fragment)
OsMH_06T0103900.1-Os06t0221100-01	TLDc domain containing protein
OsMH_06T0104000.1-Os06t0221200-01	Similar to Annexin p33
OsMH_06T0104200.1-Os06t0221300-01	Similar to Dehydration stress-induced protein
OsMH_06T0104600.1-Os06t0222100-00	Similar to Ramosa 3 (Fragment)
OsMH_06T0104900.1-Os06t0222400-01	Similar to DRE-binding protein 2
OsMH_06T0105200.1-Os06t0222800-01	Metallophosphoesterase domain containing protein
OsMH_06T0105600.1-Os06t0223200-00	Similar to predicted protein
OsMH_06T0105700.1-Os06t0223300-01	MADS box transcription factor, Pollen maturatio
OsMH_06T0106000.1-Os06t0223700-01	Protein of unknown function DUF581 family protein
OsMH_06T0106200.1-Os06t0223800-01	C2 calcium-dependent membrane targeting domain containing protein
OsMH_06T0106500.1-Os06t0224000-00	Protein of unknown function DUF3049 domain containing protein
OsMH_06T0106800.1-Os06t0224100-01	Membrane-anchored ubiquitin-fold protein, HCG-1 domain containing protein
OsMH_06T0106900.1-Os06t0224200-01	Thioredoxin fold domain containing protein
OsMH_06T0107000.1-Os06t0224400-01	Mitochodrial transcription termination factor-related family protein
OsMH_06T0107500.1-Os06t0224900-01	Mitochodrial transcription termination factor-related family protein
OsMH_06T0107600.1-Os06t0225000-00	Similar to NTGB3 (Fragment)
OsMH_06T0107900.1-Os06t0225400-01	Conserved hypothetical protein
OsMH_06T0108100.1-Os06t0225800-01	Shikimate kinase domain containing protein	Chorismate biosynthesis, Metabolism and regulation, Amino acid metabolism, Amino acid biosynthesis
OsMH_06T0108200.1-Os06t0225900-01	Similar to ATP binding / ATPase/ nucleoside-triphosphatase/ nucleotide binding
OsMH_06T0108300.1-Os06t0226000-01	Similar to Transposase (Fragment)
OsMH_06T0108500.1-Os06t0226050-00	Similar to Salt-stress induced protein (Salt protein)
OsMH_06T0108700.1-Os06t0226100-00	Glutaredoxin domain containing protein
OsMH_06T0109000.1-Os06t0226500-01	Helix-loop-helix protein, Brassinosteroid signalin
OsMH_06T0109100.1-Os06t0226600-01	TB2/DP1 and HVA22 related protein family protein
OsMH_06T0109300.1-Os06t0226700-01	Similar to PCF1
OsMH_06T0109700.1-Os06t0227200-01	Kelch related domain containing protein
OsMH_06T0109800.1-Os06t0227250-00	Hypothetical conserved gene
OsMH_06T0110000.1-Os06t0227500-00	Similar to Glutathione S-transferase
OsMH_06T0110300.1-Os06t0228200-01	Aquaporin NIP III subfamily protein, Aquaporin, Silicon influx transporter, Water transpor	Arsenic uptake and detoxification, Response to heavy metals, Responses to stimuli: abiotic stimuli and stresses
OsMH_06T0110500.1-Os06t0228500-01	Amino acid transporter, transmembrane domain containing protein
OsMH_06T0110600.1-Os06t0228600-01	Similar to Amino acid carrier
OsMH_06T0110900.1-Os06t0228800-01	Amino acid transporter, transmembrane domain containing protein
OsMH_06T0111000.1-Os06t0228900-00	Pentatricopeptide repeat domain containing protein
OsMH_06T0111100.1-Os06t0229000-01	Similar to FtsH protease (VAR2) (Zinc dependent protease)
OsMH_06T0111500.1-Os06t0229300-01	Similar to Hox2b protein	Regulation of embryo development, Seed development, Reproductive structure development, Growth and developmental processes
OsMH_06T0111600.1-Os06t0229400-00	Conserved hypothetical protein
OsMH_06T0112000.1-Os06t0229800-01	Soluble starch synthase II-3, Endosperm starch synthesis, Determination of the type of amylopectin structure of starch grai	Regulatory network of nutrient accumulation, Seed development, Reproductive structure development, Growth and developmental processes
OsMH_06T0112100.1-Os06t0230000-01	Hypothetical conserved gene
OsMH_06T0112200.1-Os06t0230100-00	Similar to Cellulose synthase-like A1
OsMH_06T0112700.1-Os06t0231050-00	Uncharacterised protein family UPF0497, trans-membrane plant subgroup domain containing protein
OsMH_06T0112800.1-Os06t0231100-00	Pentatricopeptide repeat domain containing protein
OsMH_06T0113000.1-Os06t0231300-01	CS domain domain containing protein
OsMH_06T0113100.1-Os06t0231400-01	Pentatricopeptide repeat domain containing protein
OsMH_06T0113300.1-Os06t0231600-01	Similar to RING-H2 finger protein ATL1Q
OsMH_06T0113500.1-Os06t0232000-01	Similar to Pro-resilin
OsMH_06T0113700.1-Os06t0232200-00	Similar to Fructokinase-2
OsMH_06T0113800.1-Os06t0232300-01	Similar to Auxin transport protein REH1	Polar auxin transport, Development of root hair, Auxin transport, Root structure development, Auxin signalling, Vegetative structure development, Regulation of seed size, Seed development, Hormone signaling, transport, and metabolism, Reproductive structure development, Growth and developmental processes, Metabolism and regulation
OsMH_06T0113900.1-Os06t0232400-01	Hypothetical conserved gene
OsMH_06T0114100.1-Os06t0232600-01	Similar to Dehydroascorbate reductase
OsMH_06T0114200.1-Os06t0232700-01	Similar to SWIM zinc finger family protein
OsMH_06T0114500.1-Os06t0233000-01	Conserved hypothetical protein
OsMH_06T0114800.1-Os06t0233200-01	Similar to RING-H2 finger protein ATL1R (RING-H2 finger protein ATL8)
OsMH_06T0114900.1-Os06t0233400-01	Defective in cullin neddylation domain containing protein
OsMH_06T0115800.1-Os06t0233800-01	Conserved hypothetical protein
OsMH_06T0116300.1-Os06t0234100-01	Peptidase S1C, HrtA/DegP2/Q/S family protein
OsMH_06T0116500.1-Os06t0234300-00	Hypothetical conserved gene
OsMH_06T0116900.1-Os06t0234800-01	Conserved hypothetical protein
OsMH_06T0117400.1-Os06t0234900-00	Domain of unknown function DUF231, plant domain containing protein
OsMH_06T0117600.1-Os06t0236300-01	Conserved hypothetical protein
OsMH_06T0117700.1-Os06t0236600-00	Cyclin-D1-1
OsMH_06T0118100.1-Os06t0236900-01	Similar to tRNA (guanine-N(7)-)-methyltransferase (EC 2.1.1.33) (tRNA(m7G46)- methyltransferase) (Methyltransferase-like protein 1)
OsMH_06T0118300.1-Os06t0237100-01	Conserved hypothetical protein
OsMH_06T0118400.1-Os06t0237200-00	Similar to DNA polymerase lambda
OsMH_06T0118500.1-Os06t0237300-01	Similar to LIM domain protein WLIM-1
OsMH_06T0118600.1-Os06t0237400-01	Similar to xyloglucan endotransglucosylase/hydrolase protein 1
OsMH_06T0118800.1-Os06t0237600-00	Haem peroxidase family protein
OsMH_06T0118900.1-Os06t0237900-00	Conserved hypothetical protein
OsMH_06T0119000.1-Os06t0238000-00	Armadillo-like helical domain containing protein
OsMH_06T0119100.1-Os06t0238300-01	FMN-binding split barrel domain containing protein
OsMH_06T0119300.1-Os06t0238600-00	Conserved hypothetical protein
OsMH_06T0119400.1-Os06t0238700-00	WD40 repeat domain containing protein
OsMH_06T0119600.1-Os06t0238900-01	Protein of unknown function DUF716 family protein
OsMH_06T0119700.1-Os06t0239000-01	Similar to Glucose-inhibited division protein B-like protein
OsMH_06T0119800.1-Os06t0239100-01	Peptidase M10A and M12B, matrixin and adamalysin family protein
OsMH_06T0119900.1-Os06t0239200-00	Conserved hypothetical protein
OsMH_06T0120000.1-Os06t0239300-00	Oligopeptide transporter domain containing protein
OsMH_06T0120300.1-Os06t0239700-01	Conserved hypothetical protein
OsMH_06T0120700.1-Os06t0240050-00	BURP domain-containing protein 9
OsMH_06T0120800.1-Os06t0240800-00	Similar to OSIGBa0132I10.2 protein
OsMH_06T0121500.1-Os06t0241400-01	SAM dependent carboxyl methyltransferase family protein
OsMH_06T0122500.1-Os06t0242600-00	Similar to Cystathionine gamma-synthase
OsMH_06T0123700.1-Os06t0242700-01	SAM dependent carboxyl methyltransferase family protein
OsMH_06T0124000.1-Os06t0244100-01	Tetratricopeptide-like helical domain containing protein
OsMH_06T0124100.1-Os06t0244200-00	Conserved hypothetical protein
OsMH_06T0124600.1-Os06t0244700-01	Similar to microtubule-associated protein TORTIFOLIA1
OsMH_06T0125400.1-Os06t0245600-01	Similar to cDNA clone:J023144O06, full insert sequence
OsMH_06T0125500.1-Os06t0245700-00	Similar to predicted protein
OsMH_06T0125600.1-Os06t0245800-01	Similar to Alanyl-tRNA synthetase
OsMH_06T0125700.1-Os06t0245900-01	E2F Family domain containing protein
OsMH_06T0125800.1-Os06t0246000-01	Similar to HvB12D protein (B12Dg1 protein)
OsMH_06T0126000.1-Os06t0246400-00	Glycosyltransferase AER61, uncharacterised domain containing protein
OsMH_06T0126100.1-Os06t0246500-01	Similar to Pyruvate dehydrogenase E1 alpha subunit (EC 1.2.4.1)
OsMH_06T0126200.1-Os06t0246600-01	Similar to Glutamate receptor
OsMH_06T0126500.1-Os06t0247000-01	Similar to Avr9/Cf-9 rapidly elicited protein 231
OsMH_06T0126700.1-Os06t0247200-00	Hypothetical conserved gene
OsMH_06T0127000.1-Os06t0247500-01	Pyrophosphate-fructose 6-phosphate 1-phosphotransferase (PFP) beta subunit, Regulation of carbon metabolism during grain fillin
OsMH_06T0127300.1-Os06t0247800-01	Similar to Dynamin-like protein (Fragment)
OsMH_06T0127400.1-Os06t0247900-01	Similar to Endo-beta-1,4-glucanase precursor (EC 3.2.1.4)
OsMH_06T0127500.1-Os06t0248200-01	Hypothetical conserved gene
OsMH_06T0127700.1-Os06t0248400-01	Poly(ADP-ribose) polymerase, catalytic region domain containing protein
OsMH_06T0127800.1-Os06t0248500-00	U box domain containing protein
OsMH_06T0127900.1-Os06t0248600-01	Conserved hypothetical protein
OsMH_06T0129000.1-Os06t0249350-00	Conserved hypothetical protein
OsMH_06T0129100.1-Os06t0249500-00	Pentatricopeptide repeat domain containing protein
OsMH_06T0129200.1-Os06t0250000-00	Conserved hypothetical protein
OsMH_06T0129500.1-Os06t0250300-00	Similar to Histone H2A
OsMH_06T0129900.1-Os06t0250600-01	Outward Shaker K<sup>+</sup> channel, K<sup>+</sup> release by guard cells for stomatal closure, K<sup>+</sup> translocation toward the shoot
OsMH_06T0130100.1-Os06t0251000-01	Similar to mitochondrion protein
OsMH_06T0130200.1-Os06t0251100-00	Membrane attack complex component/perforin (MACPF) domain domain containing protein
OsMH_06T0130300.1-Os06t0251200-01	Kelch related domain containing protein
OsMH_06T0130600.1-Os06t0251700-01	Myosin II heavy chain-like family protein
OsMH_06T0131100.1-Os06t0252300-01	Hypothetical conserved gene
OsMH_06T0131300.1-Os06t0252800-01	Similar to STF-1 (Fragment)
OsMH_06T0131500.1-Os06t0253100-01	Heat shock protein Hsp20 domain containing protein
OsMH_06T0131900.1-Os06t0253600-00	Similar to secretory protein-like
OsMH_06T0132100.1-Os06t0254200-00	Similar to Potassium channel protein NKT5
OsMH_06T0132200.1-Os06t0254300-01	Similar to EF-hand calcium bining protein
OsMH_06T0132800.1-Os06t0255100-01	2OG-Fe(II) oxygenase domain containing protein
OsMH_06T0133000.1-Os06t0255200-01	Conserved hypothetical protein
OsMH_06T0133200.1-Os06t0255400-01	Similar to Nudix hydrolase 18, mitochondrial precursor (EC 3.6.1.-) (AtNUDT18)
OsMH_06T0133400.1-Os06t0255900-01	Conserved hypothetical protein
OsMH_06T0133500.1-Os06t0256000-01	Conserved hypothetical protein
OsMH_06T0133600.1-Os06t0256200-01	Similar to Keratinocytes proline-rich protein
OsMH_06T0133700.1-Os06t0256300-01	Similar to Calmodulin-binding heat-shock protein
OsMH_06T0133900.1-Os06t0256500-01	Similar to Glucose-6-phosphate isomerase	Starch biosynthesis, Ascorbate biosynthesis, Regulatory network of nutrient accumulation, Cytosolic glycolysis, Seed development, Reproductive structure development, Growth and developmental processes, Metabolism and regulation, Carbohydrate metabolism, Cofactor biosyntheses
OsMH_06T0134500.1-Os06t0256800-01	Hypothetical conserved gene
OsMH_06T0134600.1-Os06t0256900-01	Similar to Endo-beta-1,4-glucanase precursor (EC 3.2.1.4)
OsMH_06T0134800.1-Os06t0257200-01	Similar to Signal recognition particle 9 kDa protein
OsMH_06T0135100.1-Os06t0257450-01	Ribonucleotide reductase, Chloroplast biogenesi
OsMH_06T0135200.1-Os06t0257600-01	Esterase, SGNH hydrolase-type domain containing protein
OsMH_06T0135700.1-Os06t0258000-01	Similar to Typical P-type R2R3 Myb protein (Fragment)
OsMH_06T0135900.1-Os06t0258500-00	Myb transcription factor domain containing protein
OsMH_06T0137100.1-Os06t0258900-01	NAD(P)-binding domain containing protein	Calvin cycle, Metabolism and regulation, Carbohydrate metabolism
OsMH_06T0138000.1-Os06t0260000-01	Conserved hypothetical protein
OsMH_06T0138400.1-Os06t0260500-00	Similar to 3-ketoacyl-CoA synthase
OsMH_06T0140000.1-Os06t0262501-01	Hypothetical gene

## Sheet: GBSS2
Pair of orthologs	Description	functional annotation
OsMH_07T0215600.1-Os07t0404300-01	Zinc finger, RanBP2-type domain containing protein
OsMH_07T0218100.1-Os07t0405100-01	Similar to F-box-like/WD-repeat protein ebi
OsMH_07T0218900.1-Os07t0406300-01	Similar to Glucose-6-phosphate 1-dehydrogenase
OsMH_07T0219500.1-Os07t0406600-01	DDHD domain containing protein
OsMH_07T0220100.1-Os07t0407900-01	Protein of unknown function DUF679 family protein
OsMH_07T0220300.1-Os07t0408100-01	WD40 repeat-like domain containing protein
OsMH_07T0221300.1-Os07t0408400-01	Conserved hypothetical protein
OsMH_07T0221400.1-Os07t0408500-01	Similar to Rac GTPase activating protein 3 (Fragment)
OsMH_07T0221900.1-Os07t0408700-02	Similar to Spermidine synthase 2 (EC 2.5.1.16) (Putrescine aminopropyltransferase 2) (SPDSY 2)	Spermine biosynthesis, Spermidine biosynthesis, Amine and polyamine biosynthesis, Metabolism and regulation
OsMH_07T0222300.1-Os07t0409100-01	Similar to CLB1
OsMH_07T0222400.1-Os07t0409200-01	Carbohydrate kinase, FGGY domain containing protein
OsMH_07T0222700.1-Os07t0409400-01	Mitochodrial transcription termination factor-related family protein
OsMH_07T0222800.1-Os07t0409500-01	BTB/POZ fold domain containing protein
OsMH_07T0223400.1-Os07t0409700-01	Mitochondrial import inner membrane translocase, subunit Tim44 family protein
OsMH_07T0223500.1-Os07t0409900-01	Plasma membrane-associated calcium-dependent protein kinase, Direct phosphorylation and activation of MAPK, Negative reguration of rice immunit
OsMH_07T0223700.1-Os07t0410100-01	Similar to Dihydrolipoamide S-acetyltransferase (EC 2.3.1.12)
OsMH_07T0223800.1-Os07t0410300-01	Conserved hypothetical protein
OsMH_07T0224200.1-Os07t0410700-01	Similar to Ethylene-responsive element binding protein 1
OsMH_07T0225200.1-Os07t0411200-01	Similar to Anaphase promoting complex subunit 11 (APC11) (Cyclosome subunit 11) (Hepatocellular carcinoma associated RING finger protein)
OsMH_07T0225300.1-Os07t0411300-01	Polyketide synthase, Pollen exine and Ubisch body patterning, Pollen wall formatio
OsMH_07T0226000.1-Os07t0412100-01	Similar to Granule-bound starch synthase Ib, chloroplast precursor (EC 2.4.1.21) (Fragment)
OsMH_07T0226200.1-Os07t0412400-01	Similar to Adenylate kinase isoenzyme 6 (EC 2.7.4.3) (ATP-AMP transphosphorylase 6)
OsMH_07T0226300.1-Os07t0413700-01	Similar to Poly(ADP)-ribose polymerase (EC 2.4.2.30)
OsMH_07T0226500.1-Os07t0413800-01	Conserved hypothetical protein
OsMH_07T0226700.1-Os07t0414000-01	Transferase domain containing protein
OsMH_07T0226800.1-Os07t0414200-01	Methyltransferase, METTL2, predicted domain containing protein
OsMH_07T0226900.1-Os07t0414700-00	Protein of unknown function DUF707 domain containing protein
OsMH_07T0227100.1-Os07t0414800-01	F-actin capping protein, alpha subunit family protein
OsMH_07T0227300.1-Os07t0414900-01	Similar to Transposable element Ac
OsMH_07T0227700.1-Os07t0415200-01	Ribosomal protein L25/L23 domain containing protein
OsMH_07T0229100.1-Os07t0416700-00	Conserved hypothetical protein
OsMH_07T0230000.1-Os07t0417400-00	Similar to zinc finger (C2H2 type) family protein
OsMH_07T0230200.1-Os07t0417600-01	Thaumatin, pathogenesis-related family protein
OsMH_07T0230700.1-Os07t0417800-01	Galactosyl transferase domain containing protein
OsMH_07T0230900.1-Os07t0418000-01	Similar to predicted protein
OsMH_07T0231100.1-Os07t0418200-01	Conserved hypothetical protein
OsMH_07T0231600.1-Os07t0418500-01	Similar to Cytochrome P450
OsMH_07T0232100.1-Os07t0418600-01	Proline-rich glycoprotein, ABA-dependent inhibition of root growt
OsMH_07T0233000.1-Os07t0419200-01	Similar to protein binding protein
OsMH_07T0233100.1-Os07t0419300-01	Similar to Thaumatin-like protein
OsMH_07T0233400.1-Os07t0419500-01	Similar to UDP-glucose:sterol glucosyltransferase
OsMH_07T0233800.1-Os07t0419800-01	Hypothetical conserved gene
OsMH_07T0234000.1-Os07t0420000-01	Conserved hypothetical protein
OsMH_07T0234700.1-Os07t0420700-01	Similar to Alpha-glucosidase like protein
OsMH_07T0234900.1-Os07t0421000-01	Cyclin-like F-box domain containing protein
OsMH_07T0235400.1-Os07t0421600-00	Similar to transferase family protein
OsMH_07T0235500.1-Os07t0421800-01	Hypothetical conserved gene
OsMH_07T0235700.1-Os07t0421866-00	Similar to tetratricopeptide repeat (TPR)-containing protein
OsMH_07T0235800.1-Os07t0422100-01	AWPM-19-like family protein
OsMH_07T0236100.1-Os07t0422700-00	Glucoamylase, putatuve domain containing protein
OsMH_07T0236400.1-Os07t0423000-01	Mitochodrial transcription termination factor-related family protein
OsMH_07T0237400.1-Os07t0423700-00	Peptidase A1 domain containing protein
OsMH_07T0238500.1-Os07t0424400-01	Similar to Cellulose synthase-7
OsMH_07T0238900.1-Os07t0425000-01	Biopterin transport-related protein BT1 family protein

## Sheet: BADH2
Pair of orthologs	Description	functional annotation
OsMH_08T0262100.1-Os08t0364500-00	Conserved hypothetical protein
OsMH_08T0262400.1-Os08t0364900-00	Similar to Pirin-like protein
OsMH_08T0262700.1-Os08t0365500-00	Similar to WAK80 - OsWAK receptor-like protein kinase
OsMH_08T0262800.1-Os08t0365900-01	Bacterial Fmu (Sun)/eukaryotic nucleolar NOL1/Nop2p domain containing protein
OsMH_08T0263000.1-Os08t0366000-01	Phosphoenolpyruvate carboxylase
OsMH_08T0263500.1-Os08t0366100-01	Similar to Endothelial differentiation-related factor 1 (EDF-1) (Multiprotein bridging factor 1) (MBF1)
OsMH_08T0263700.1-Os08t0366200-01	Protein of unknown function DUF1313 family protein
OsMH_08T0266200.1-Os08t0367625-00	Similar to coatomer subunit delta
OsMH_08T0268000.1-Os08t0369000-01	Similar to Permease 1
OsMH_08T0268100.1-Os08t0369200-01	Pentatricopeptide repeat domain containing protein
OsMH_08T0268200.1-Os08t0369300-00	Similar to Actin-related protein 2
OsMH_08T0268300.1-Os08t0369400-01	Ankyrin repeat containing protein
OsMH_08T0268400.1-Os08t0369600-01	Similar to Cysteine-rich polycomb-like protein
OsMH_08T0268500.1-Os08t0369700-01	FeS cluster insertion domain containing protein
OsMH_08T0270600.1-Os08t0369800-01	Hypothetical conserved gene
OsMH_08T0272900.1-Os08t0372700-00	Hypothetical conserved gene
OsMH_08T0274300.1-Os08t0372900-01	Similar to Rhodopsin (Fragment)
OsMH_08T0276500.1-Os08t0374400-00	Chaperone DnaJ, C-terminal domain containing protein
OsMH_08T0276600.1-Os08t0374600-00	Similar to Receptor kinase-like protein
OsMH_08T0276800.1-Os08t0374800-01	Similar to UDP-galactose 4-epimerase-like protein	Galactose degradation II, Metabolism and regulation, Carbohydrate metabolism
OsMH_08T0276900.1-Os08t0374900-00	Conserved hypothetical protein
OsMH_08T0277900.1-Os08t0375400-01	Plant disease resistance response protein family protein
OsMH_08T0278300.1-Os08t0375500-00	Similar to Skp1-like protein 2
OsMH_08T0278800.1-Os08t0375800-01	Pentatricopeptide repeat domain containing protein
OsMH_08T0278900.1-Os08t0376300-01	Similar to Leucine-rich receptor-like protein kinase
OsMH_08T0279100.1-Os08t0376500-00	Similar to Patatin-like protein
OsMH_08T0279200.1-Os08t0376600-01	Serine/threonine protein kinase domain containing protein
OsMH_08T0279300.1-Os08t0376700-01	A-type response regulator, Cytokinin signalin
OsMH_08T0279900.1-Os08t0377400-01	Exonuclease domain containing protein
OsMH_08T0280000.1-Os08t0377500-01	Protein of unknown function DUF599 family protein
OsMH_08T0280200.1-Os08t0378900-01	Similar to Thioredoxin protein
OsMH_08T0280300.1-Os08t0379000-01	RNA-processing protein, HAT helix domain containing protein
OsMH_08T0280400.1-Os08t0379200-01	ATPase, P-type, K/Mg/Cd/Cu/Zn/Na/Ca/Na/H-transporter family protein
OsMH_08T0280500.1-Os08t0379300-01	Protein-tyrosine phosphatase, dual specificity domain containing protein
OsMH_08T0280600.1-Os08t0379400-01	Similar to Quinone oxidoreductase-like protein
OsMH_08T0280800.1-Os08t0380100-01	Similar to Polygalacturonase isoenzyme 1 beta subunit (Fragment)
OsMH_08T0283000.1-Os08t0382400-01	Peptidyl-prolyl cis-trans isomerase, cyclophilin-type domain containing protein
OsMH_08T0283300.1-Os08t0382600-00	Hypothetical conserved gene
OsMH_08T0283400.1-Os08t0382800-01	Hypothetical conserved gene
OsMH_08T0285700.1-Os08t0383700-01	Similar to Repressor protein
OsMH_08T0285800.1-Os08t0383800-00	Taurine catabolism dioxygenase TauD/TfdA domain containing protein
OsMH_08T0285900.1-Os08t0384000-01	Cytochrome b561 family protein
OsMH_08T0286000.1-Os08t0384100-01	Double-stranded RNA-binding-like domain containing protein
OsMH_08T0286600.1-Os08t0384500-01	ABC transporter-like domain containing protein
OsMH_08T0287000.1-Os08t0385000-01	Similar to seed maturation protein PM41
OsMH_08T0287300.1-Os08t0385650-00	Hypothetical conserved gene
OsMH_08T0287400.1-Os08t0385900-01	Similar to Transformer-2-like protein
OsMH_08T0287900.1-Os08t0386200-01	WRKY transcription factor 69	Jasmonic acid signaling, Hormone signaling, transport, and metabolism, Metabolism and regulation
OsMH_08T0288000.1-Os08t0386300-01	Cytochrome b5 domain containing protein
OsMH_08T0288800.1-Os08t0386800-01	Adenine nucleotide translocator 1 domain containing protein
OsMH_08T0288900.1-Os08t0386900-01	Similar to GC4 (golgin candidate 4)
OsMH_08T0289400.1-Os08t0387200-01	Protein of unknown function DUF81 family protein
OsMH_08T0289500.1-Os08t0387400-01	Similar to Cellulase (Fragment)
OsMH_08T0289600.1-Os08t0387500-01	Similar to Sulfated surface glycoprotein 185 precursor (SSG 185)
OsMH_08T0289700.1-Os08t0387700-01	NB-ARC domain containing protein
OsMH_08T0290300.1-Os08t0388900-00	Similar to para-hydroxybenzoate--polyprenyltransferase	Linear furanocoumarin biosynthesis, Metabolism and regulation, Secondary metabolism
OsMH_08T0291900.1-Os08t0390000-01	Moesin domain containing protein
OsMH_08T0292000.1-Os08t0390100-01	Similar to predicted protein
OsMH_08T0293600.1-Os08t0390200-01	Similar to Oxidoreductase, 2OG-Fe oxygenase family protein, expressed
OsMH_08T0295700.1-Os08t0393700-01	Similar to predicted protein
OsMH_08T0297900.1-Os08t0395300-01	Similar to AP-4 complex subunit sigma-1
OsMH_08T0298300.1-Os08t0395700-01	Conserved hypothetical protein
OsMH_08T0298400.1-Os08t0395800-01	Protein of unknown function DUF247, plant family protein
OsMH_08T0300000.1-Os08t0396500-01	Hypothetical conserved gene
OsMH_08T0300800.1-Os08t0397800-01	Conserved hypothetical protein
OsMH_08T0300900.1-Os08t0397900-01	Uncharacterised conserved protein UCP009193 domain containing protein
OsMH_08T0301000.1-Os08t0398000-01	ABC transporter-like domain containing protein
OsMH_08T0301200.1-Os08t0398400-01	Hypersensitive induced reaction protein, Bacterial pathogen resistanc
OsMH_08T0301300.1-Os08t0398500-01	Similar to KED-like protein
OsMH_08T0301400.1-Os08t0398700-01	Peptidase M1, membrane alanine aminopeptidase family protein
OsMH_08T0301500.1-Os08t0398800-02	Cleavage and polyadenylation specificity factor, 25 kDa subunit domain containing protein
OsMH_08T0301800.1-Os08t0399300-00	Hypothetical conserved gene
OsMH_08T0302000.1-Os08t0399600-01	Translation elongation factor EFTs/EF1B domain containing protein
OsMH_08T0302600.1-Os08t0400300-01	Conserved hypothetical protein
OsMH_08T0302800.1-Os08t0400800-00	Similar to F-box domain containing protein, expressed
OsMH_08T0302900.1-Os08t0401100-01	Ankyrin repeat containing protein
OsMH_08T0303200.1-Os08t0401500-01	Similar to HOTHEAD protein precursor (ADHESION OF CALYX EDGES protein)
OsMH_08T0303500.1-Os08t0401800-00	Similar to Phospholipase D
OsMH_08T0303700.1-Os08t0402100-01	Lateral organ boundaries, LOB domain containing protein
OsMH_08T0304000.1-Os08t0402500-01	Protein of unknown function DUF761, plant domain containing protein
OsMH_08T0304200.1-Os08t0402600-01	Pentatricopeptide repeat domain containing protein
OsMH_08T0304300.1-Os08t0402800-01	Protein of unknown function DUF6, transmembrane domain containing protein
OsMH_08T0304800.1-Os08t0403300-00	Heavy metal transport/detoxification protein domain containing protein
OsMH_08T0305500.1-Os08t0404000-00	UDP-glucuronosyl/UDP-glucosyltransferase domain containing protein	Cytokinins-O-glucoside biosynthesis, Hormone signaling, transport, and metabolism, Metabolism and regulation
OsMH_08T0305700.1-Os08t0404200-00	Similar to Chloroplast 50S ribosomal protein L27 (Fragment)
OsMH_08T0305800.1-Os08t0404350-00	Similar to FACT complex subunit SPT16
OsMH_08T0305900.1-Os08t0404400-01	Similar to FACT complex subunit SPT16
OsMH_08T0306300.1-Os08t0404500-01	C1-like domain containing protein
OsMH_08T0307600.1-Os08t0405700-01	Similar to Copper chaperone homolog CCH
OsMH_08T0308900.1-Os08t0406400-01	Similar to Sulfate transporter (Fragment)
OsMH_08T0309000.1-Os08t0406500-01	Kelch related domain containing protein
OsMH_08T0309400.1-Os08t0406700-01	Hypothetical protein
OsMH_08T0309900.1-Os08t0407000-01	Small GTP-binding protein domain containing protein
OsMH_08T0310000.1-Os08t0407200-01	Auxin polar transport and distribution, Plant architecture and grain yiel
OsMH_08T0310400.1-Os08t0407600-01	Protein of unknown function DUF581 family protein
OsMH_08T0310800.1-Os08t0408200-01	WD40 subfamily protein, Salt stres
OsMH_08T0311200.1-Os08t0408500-01	Pathogenesis-related transcriptional factor and ERF domain containing protein
OsMH_08T0311800.1-Os08t0409100-01	Trehalose-6-phosphate phosphatase
OsMH_08T0312100.1-Os08t0409500-01	VQ domain containing protein	Jasmonic acid signaling, Hormone signaling, transport, and metabolism, Metabolism and regulation
OsMH_08T0312400.1-Os08t0409900-01	Major facilitator superfamily protein
OsMH_08T0312500.1-Os08t0410266-00	Protein of unknown function DUF295 domain containing protein
OsMH_08T0313000.1-Os08t0411000-00	Prephenate dehydratase domain containing protein
OsMH_08T0313300.1-Os08t0411200-01	Methyltransferase type 11 domain containing protein
OsMH_08T0313400.1-Os08t0411300-00	Conserved hypothetical protein
OsMH_08T0314200.1-Os08t0411500-01	Conserved hypothetical protein
OsMH_08T0314300.1-Os08t0412100-01	NB-ARC domain containing protein
OsMH_08T0314400.1-Os08t0412200-01	Nucleotide-binding, alpha-beta plait domain containing protein
OsMH_08T0314500.1-Os08t0412401-01	Similar to Adenosine 5'-phosphosulfate reductase-like
OsMH_08T0314600.1-Os08t0412500-01	Uncharacterised protein family UPF0041 domain containing protein
OsMH_08T0314700.1-Os08t0412600-01	RabGAP/TBC domain containing protein
OsMH_08T0314800.1-Os08t0412700-01	Protein of unknown function DUF1262 family protein
OsMH_08T0315300.1-Os08t0413000-00	Similar to Valosin-containing protein (Fragment)
OsMH_08T0315800.1-Os08t0413100-00	Protein of unknown function DUF1262 domain containing protein
OsMH_08T0315900.1-Os08t0414200-01	Zinc finger, RING/FYVE/PHD-type domain containing protein
OsMH_08T0316000.1-Os08t0414300-01	Conserved hypothetical protein
OsMH_08T0316200.1-Os08t0414500-00	Hypothetical conserved gene
OsMH_08T0316600.1-Os08t0414600-01	Six-bladed beta-propeller, TolB-like domain containing protein
OsMH_08T0316700.1-Os08t0414700-01	Similar to Trehalose-6-phosphate synthase (Fragment)
OsMH_08T0317600.1-Os08t0415600-00	Similar to ubiquitin-protein ligase
OsMH_08T0317800.1-Os08t0415900-00	Similar to Amino acid permease AAP4
OsMH_08T0317900.1-Os08t0416000-01	Homeodomain leucine zipper protein
OsMH_08T0318000.1-Os08t0416100-01	DEAD-like helicase, N-terminal domain containing protein
OsMH_08T0318400.1-Os08t0416400-01	Nucleotide-binding, alpha-beta plait domain containing protein
OsMH_08T0318500.1-Os08t0416800-01	Conserved hypothetical protein
OsMH_08T0318900.1-Os08t0416900-01	Chaperone-like protein of protochlorophyllide oxidoreductase (POR), J-like protein, Regulation of chlorophyll biosynthesi
OsMH_08T0319000.1-Os08t0417000-01	2OG-Fe(II) oxygenase domain containing protein
OsMH_08T0319200.1-Os08t0418600-01	Conserved hypothetical protein
OsMH_08T0319500.1-Os08t0419000-01	Conserved hypothetical protein
OsMH_08T0319600.1-Os08t0419100-01	Conserved hypothetical protein
OsMH_08T0320400.1-Os08t0419600-01	Conserved hypothetical protein
OsMH_08T0321700.1-Os08t0420600-01	Similar to Permease 1
OsMH_08T0321800.1-Os08t0420700-01	Conserved hypothetical protein
OsMH_08T0322500.1-Os08t0421100-00	Similar to Cyclin-D1-2
OsMH_08T0322600.1-Os08t0421300-00	Hypothetical conserved gene
OsMH_08T0322800.1-Os08t0421800-01	Similar to Mitogen-activated protein kinase kinase kinase 1 (EC 2.7.1.-) (Arabidospsis NPK1-related protein kinase 1). Splice isoform 1S
OsMH_08T0323100.1-Os08t0421850-00	Similar to ubiquitin-protein ligase
OsMH_08T0323200.1-Os08t0421900-01	Zinc finger, RING/FYVE/PHD-type domain containing protein
OsMH_08T0323300.1-Os08t0422000-01	Similar to CM0545.530.nc protein (Fragment)
OsMH_08T0323400.1-Os08t0422200-00	Cation efflux protein family protein
OsMH_08T0323500.1-Os08t0422300-01	Conserved hypothetical protein
OsMH_08T0323700.1-Os08t0422500-01	Conserved hypothetical protein
OsMH_08T0324000.1-Os08t0422600-00	Conserved hypothetical protein
OsMH_08T0324900.1-Os08t0423500-00	Carbonic anhydrase, CAH1-like domain containing protein	Cyanate degradation, Inorganic nutrients metabolism, Metabolism and regulation
OsMH_08T0325100.1-Os08t0424200-01	Similar to Methylcrotonoyl-CoA carboxylase beta chain, mitochondrial precursor (EC 6.4.1.4) (3-Methylcrotonyl-CoA carboxylase 2) (MCCase beta subunit) (3-methylcrotonyl-CoA:carbon dioxide ligase beta subunit)
OsMH_08T0325300.1-Os08t0424500-01	Betaine aldehyde dehydrogenase, Rice fragranc	Glycine betaine biosynthesis III, Metabolism and regulation, Amino acid metabolism, Amino acid biosynthesis
OsMH_08T0325400.1-Os08t0424700-00	NB-ARC domain containing protein
OsMH_08T0325600.1-Os08t0425000-01	Similar to mRNA, clone: RTFL01-05-M08
OsMH_08T0325700.1-Os08t0425100-01	Dynamin family protein
OsMH_08T0325800.1-Os08t0425200-01	Chaperonin-like RbcX domain containing protein
OsMH_08T0325900.1-Os08t0425300-00	Similar to Endoglucanase 21
OsMH_08T0326100.1-Os08t0425500-01	Endonuclease/exonuclease/phosphatase domain containing protein
OsMH_08T0326300.1-Os08t0425700-01	Similar to Annexin-like protein
OsMH_08T0326500.1-Os08t0426000-00	Similar to DNA-directed RNA polymerases I, II, and III 14.4 kDa polypeptide
OsMH_08T0326700.1-Os08t0426100-00	Conserved hypothetical protein
OsMH_08T0327500.1-Os08t0426900-01	Conserved hypothetical protein
OsMH_08T0327600.1-Os08t0426866-00	Similar to Kanadi1
OsMH_08T0328000.1-Os08t0427300-01	Protein of unknown function DUF1712, fungi domain containing protein
OsMH_08T0328100.1-Os08t0427600-00	Similar to receptor kinase
OsMH_08T0328300.1-Os08t0427700-00	Histone H2A
OsMH_08T0328400.1-Os08t0427800-00	Conserved hypothetical protein
OsMH_08T0328500.1-Os08t0427900-01	Similar to Hin19 (Fragment)
OsMH_08T0328900.1-Os08t0428100-00	Hypothetical conserved gene
OsMH_08T0329000.1-Os08t0428200-01	Similar to Myb51 protein
OsMH_08T0329300.1-Os08t0428400-01	Tify domain containing protein	Regulation of seed germination and coleoptile growth under submergence and normal gravity environment, Gravitropism under normal or artificial gravity environments, Jasmonic acid signaling, Hormone signaling, transport, and metabolism, Responses to stimuli: abiotic stimuli and stresses, Metabolism and regulation
OsMH_08T0329500.1-Os08t0428800-00	Similar to High mobility group I/Y-2
OsMH_08T0329600.1-Os08t0428900-01	Chaperonin Cpn60/TCP-1 family protein
OsMH_08T0330700.1-Os08t0429800-00	Hypothetical conserved gene
OsMH_08T0330800.1-Os08t0430000-01	Conserved hypothetical protein
OsMH_08T0330900.1-Os08t0430100-01	Similar to Myosin-like protein
OsMH_08T0331000.1-Os08t0430200-01	UV excision repair protein Rad23 family protein
OsMH_08T0331100.1-Os08t0430300-01	Conserved hypothetical protein
OsMH_08T0331300.1-Os08t0430500-01	14-3-3 protein, Florigen receptor, Flowerin	Flower development, Brassinosteroid signaling, Regulation of seed size, Seed development, Hormone signaling, transport, and metabolism, Reproductive structure development, Growth and developmental processes, Metabolism and regulation
OsMH_08T0331500.1-Os08t0430600-01	Similar to Threonine endopeptidase
OsMH_08T0331600.1-Os08t0430800-01	Conserved hypothetical protein
OsMH_08T0331800.1-Os08t0431100-01	Bromo adjacent region domain containing protein
OsMH_08T0331900.1-Os08t0431200-00	Similar to Formin-like protein 9
OsMH_08T0332000.1-Os08t0431300-01	Similar to Dihydrolipoamide S-acetyltransferase
OsMH_08T0332400.1-Os08t0431500-01	NADH-ubiquinone oxidoreductase, 21kDa subunit, N-terminal domain containing protein
OsMH_08T0332700.1-Os08t0431800-01	Conserved hypothetical protein
OsMH_08T0332800.1-Os08t0431900-00	Transcription factor MADS23
OsMH_08T0333100.1-Os08t0432300-00	Hypothetical conserved gene
OsMH_08T0333200.1-Os08t0432500-01	Ribosomal protein L7/L12, C-terminal/adaptor protein ClpS-like domain containing protein
OsMH_08T0333400.1-Os08t0432800-01	Similar to BHLH transcription activator Ivory seed
OsMH_08T0333700.1-Os08t0433000-00	Similar to Arginine decarboxylase
OsMH_08T0333800.1-Os08t0433100-01	Uncharacterised protein family UPF0016 domain containing protein
OsMH_08T0333900.1-Os08t0433200-01	Conserved hypothetical protein
OsMH_08T0334000.1-Os08t0433300-00	Sialidase domain containing protein
OsMH_08T0334100.1-Os08t0433400-01	Hypothetical conserved gene
OsMH_08T0334300.1-Os08t0433500-01	Senescence-associated NAC transcription factor, Negative regulation of leaf senescence, Salt stress tolerance, Plant architectur
OsMH_08T0334500.1-Os08t0433600-01	Protein of unknown function DUF962 family protein
OsMH_08T0334600.1-Os08t0434000-01	Pentatricopeptide repeat domain containing protein
OsMH_08T0334700.1-Os08t0434100-01	Similar to S-like ribonuclease (RNase PD2) (Fragment)
OsMH_08T0334900.1-Os08t0434300-01	Similar to Malate dehydrogenase precursor (EC 1.1.1.37)
OsMH_08T0335400.1-Os08t0434500-00	Hypothetical protein
OsMH_08T0335600.1-Os08t0434700-01	Homeodomain-like containing protein
OsMH_08T0336100.1-Os08t0435700-00	Similar to MYB domain class transcription factor
OsMH_08T0336300.1-Os08t0435800-01	Similar to Lipoate protein ligase-like protein
OsMH_08T0336400.1-Os08t0435900-01	Similar to LHC I type IV chlorophyll binding protein (Fragment)
OsMH_08T0336500.1-Os08t0436000-01	Nucleotide-binding, alpha-beta plait domain containing protein
OsMH_08T0336700.1-Os08t0436100-01	Nucleoside phosphatase GDA1/CD39 family protein
OsMH_08T0336900.1-Os08t0436400-00	Zinc finger A20 and AN1 domain-containing stress-associated protein 12
OsMH_08T0337100.1-Os08t0436700-01	Similar to NAC transcription factor
OsMH_08T0337400.1-Os08t0436800-01	Similar to 60S ribosomal protein L34
OsMH_08T0337800.1-Os08t0437300-00	Similar to Typical P-type R2R3 Myb protein (Fragment)
OsMH_08T0338200.1-Os08t0438100-01	Similar to ZF-HD homeobox protein
OsMH_08T0338700.1-Os08t0438400-01	Similar to ZF-HD homeobox protein
OsMH_08T0338800.1-Os08t0438600-01	Exostosin-like family protein
OsMH_08T0338900.1-Os08t0438701-00	Hypothetical conserved gene
OsMH_08T0339200.1-Os08t0439000-01	Similar to pyrophosphate--fructose 6-phosphate 1-phosphotransferase
OsMH_08T0339300.1-Os08t0439100-01	Protein of unknown function DUF1336 domain containing protein
OsMH_08T0339400.1-Os08t0439150-00	Similar to DCN1-like protein 4
OsMH_08T0340400.1-Os08t0439600-00	Protein of unknown function DUF868, plant family protein
OsMH_08T0340500.1-Os08t0439900-01	Mitochondrial glycoprotein family protein
OsMH_08T0340600.1-Os08t0440000-01	Vesicle transport v-SNARE family protein
OsMH_08T0340700.1-Os08t0440200-01	Ribonuclease CAF1 family protein
OsMH_08T0340800.1-Os08t0440300-01	Component of the CCR4-NOTcomplex, Deadenylase, Deadenylation (poly(A) tail shortening), Development and stress respons
OsMH_08T0341000.1-Os08t0440500-01	MIR domain containing protein
OsMH_08T0341300.1-Os08t0440800-01	Glyceraldehyde-3-phosphate dehydrogenase
OsMH_08T0341400.1-Os08t0440900-01	Similar to Omega-6 fatty acid desaturase, chloroplast precursor (EC 1.14.19.-)
OsMH_08T0341700.1-Os08t0441100-01	Similar to PnC401 homologue
OsMH_08T0341900.1-Os08t0441300-01	Putative protease inhibitor I family protein, Control of plant architectur
OsMH_08T0342000.1-Os08t0441400-01	Cytochrome c oxidase, subunit VIb domain containing protein
OsMH_08T0342100.1-Os08t0441500-01	Cinnamoyl-CoA reductase, Lignin formatio
OsMH_08T0342200.1-Os08t0441600-01	Similar to Chorismate mutase CM2 (EC 5.4.99.5) (Chorimate mutase)	Phenylalanine biosynthesis I, Metabolism and regulation, Amino acid metabolism, Amino acid biosynthesis
OsMH_08T0342400.1-Os08t0441900-00	Hypothetical conserved gene
OsMH_08T0342500.1-Os08t0442000-01	Protein of unknown function DUF566 family protein
OsMH_08T0342600.1-Os08t0442200-01	Six-bladed beta-propeller, TolB-like domain containing protein	Secologanin and strictosidine biosynthesis, Metabolism and regulation, Secondary metabolism
OsMH_08T0342700.1-Os08t0442300-01	Similar to Calcineurin subunit B
OsMH_08T0343000.1-Os08t0442400-01	Similar to BABY BOOM
OsMH_08T0343200.1-Os08t0442700-01	Leucine-rich repeat receptor-like kinase, Regulation of commissural vein pattern formatio
OsMH_08T0343500.1-Os08t0443600-00	Conserved hypothetical protein
OsMH_08T0343900.1-Os08t0443800-01	Tetraspanin domain containing protein
OsMH_08T0344200.1-Os08t0444100-01	Similar to Splicing factor 3b, subunit 5 (Splicing factor 3B subunit 10)
OsMH_08T0344400.1-Os08t0444440-01	Hypothetical conserved gene
OsMH_08T0344600.1-Os08t0444500-00	Conserved hypothetical protein
OsMH_08T0344800.1-Os08t0445000-01	Similar to RING-H2 finger protein ATL5A
OsMH_08T0345200.1-Os08t0445700-01	Class II trehalose-phosphate-synthase (TPS) gene family member, Salt stress tolerance, Control of yield-related trait
OsMH_08T0346300.1-Os08t0446200-01	Similar to Receptor-like protein kinase precursor (EC 2.7.1.37). Splice isoform INRPK1a
OsMH_08T0347700.1-Os08t0446550-00	Glycosyltransferase AER61, uncharacterised domain containing protein
OsMH_08T0348000.1-Os08t0446700-00	Ribonuclease H-like domain containing protein
OsMH_08T0348100.1-Os08t0446800-01	Similar to GDU1
OsMH_08T0348300.1-Os08t0447000-01	Similar to D-3-phosphoglycerate dehydrogenase
OsMH_08T0348900.1-Os08t0447100-00	Conserved hypothetical protein
OsMH_08T0349000.1-Os08t0447200-01	SGT1 family protein
OsMH_08T0350000.1-Os08t0447500-01	Hypothetical conserved gene
OsMH_08T0350200.1-Os08t0447900-01	Similar to Adenylyl cyclase associated protein
OsMH_08T0350300.1-Os08t0448000-01	4-coumarate:coenzyme A ligase, Lignin biosynthesis, Defense against woundin
OsMH_08T0350400.1-Os08t0448100-01	Conserved hypothetical protein
OsMH_08T0351100.1-Os08t0449200-01	Hypothetical conserved gene
OsMH_08T0351700.1-Os08t0450100-01	Similar to Pectinesterase (EC 3.1.1.11) (Fragment)
OsMH_08T0351800.1-Os08t0450200-01	Similar to Pectin methylesterase (Fragment)
OsMH_08T0352500.1-Os08t0450700-01	Chaperonin Cpn60/TCP-1 family protein
OsMH_08T0352600.1-Os08t0450900-00	SANT domain, DNA binding domain containing protein
OsMH_08T0352700.1-Os08t0451000-01	Sec34-like protein family protein
OsMH_08T0352800.1-Os08t0451200-01	Protein of unknown function DUF581 family protein
OsMH_08T0352900.1-Os08t0451400-01	AT-rich interaction region domain containing protein
OsMH_08T0353300.1-Os08t0451800-01	Zinc finger, C6HC-type domain containing protein
OsMH_08T0353600.1-Os08t0452100-00	Similar to Subtilisin-like serine protease
OsMH_08T0354100.1-Os08t0452500-01	Auxin responsive SAUR protein family protein
OsMH_08T0354800.1-Os08t0453200-01	Similar to Auxin-repressed protein
OsMH_08T0355000.1-Os08t0453700-00	Similar to ATRBOH F (ARABIDOPSIS THALIANA RESPIRATORY BURST OXIDASE PROTEIN F); NAD(P)H oxidase	Generation of superoxide radicals, Reactive oxygen species (ROS) homeostasis, Detoxification, Metabolism and regulation
OsMH_08T0355100.1-Os08t0453800-00	Serine/threonine protein kinase-related domain containing protein
OsMH_08T0355200.1-Os08t0454000-01	Drought-responsive ethylene response factor, Transcriptional activator, Drought response through controlling the ethylene synthesi
OsMH_08T0356100.1-Os08t0454500-00	Similar to Flavonoid 7-O-methyltransferase
OsMH_08T0357500.1-Os08t0455600-01	Similar to Serine/threonine protein phosphatase PP1-alpha catalytic subunit (EC 3.1.3.16) (PP-1A). Splice isoform 1
OsMH_08T0357700.1-Os08t0455700-01	Similar to predicted protein
OsMH_08T0357800.1-Os08t0455800-01	RmlC-like jelly roll fold domain containing protein
OsMH_08T0357900.1-Os08t0455900-00	Putative copper transporter 5.2
OsMH_08T0358100.1-Os08t0456200-00	Similar to flavonoid 3-monooxygenase
OsMH_08T0358200.1-Os08t0456600-01	Ggamma protein, G-gamma protein, Positive regulation of grain lengt	Regulation of seed size, Seed development, Reproductive structure development, Growth and developmental processes
OsMH_08T0358800.1-Os08t0457100-01	Conserved hypothetical protein
OsMH_08T0359000.1-Os08t0457400-01	Similar to Avr9/Cf-9 induced kinase 1
OsMH_08T0359100.1-Os08t0457600-01	Similar to RSH2
OsMH_08T0359700.1-Os08t0458200-01	Similar to MTD1
OsMH_08T0359800.1-Os08t0458600-01	Signal transduction response regulator, receiver region domain containing protein
OsMH_08T0360100.1-Os08t0459100-01	Leucine-rich repeat, cysteine-containing containing protein
OsMH_08T0360200.1-Os08t0459300-01	Conserved hypothetical protein
OsMH_08T0360500.1-Os08t0459600-01	12-oxophytodienoate reductase (EC:1.3.1.42), Jasmonic acid (JA) biosynthesi
OsMH_08T0360600.1-Os08t0459700-00	Similar to Adenosine diphosphate glucose pyrophosphatase precursor
OsMH_08T0360900.1-Os08t0460600-01	Similar to Cytokinin dehydrogenase 11
OsMH_08T0361000.1-Os08t0460700-01	Leucine-rich repeat 2 containing protein
OsMH_08T0361500.1-Os08t0461000-01	Cyclin-like F-box domain containing protein
OsMH_08T0361800.1-Os08t0462300-01	Cyclin-like F-box domain containing protein
OsMH_08T0362000.1-Os08t0462700-01	Disease resistance/zinc finger/chromosome condensation-like region domain containing protein	Regulation of seed germination and coleoptile growth under submergence and normal gravity environment, Gravitropism under normal or artificial gravity environments, Responses to stimuli: abiotic stimuli and stresses
OsMH_08T0362100.1-Os08t0462800-01	Protein of unknown function DUF716 family protein
OsMH_08T0362500.1-Os08t0463100-01	Conserved hypothetical protein
OsMH_08T0362700.1-Os08t0463500-01	Zinc finger, C2H2-type domain containing protein
OsMH_08T0363200.1-Os08t0463900-01	Heat shock protein DnaJ, cysteine-rich region domain containing protein
OsMH_08T0363300.1-Os08t0464000-01	Activator of Hsp90 ATPase homologue 1-like family protein
OsMH_08T0363500.1-Os08t0464400-01	Zinc finger, RING/FYVE/PHD-type domain containing protein
OsMH_08T0363600.1-Os08t0465000-00	Hypothetical conserved gene
OsMH_08T0364000.1-Os08t0465300-01	Similar to Sodium/hydrogen exchanger family protein
OsMH_08T0364200.1-Os08t0465700-01	Cytochrome P450 family protein
OsMH_08T0364300.1-Os08t0465800-01	Similar to Glutamate decarboxylase	Glutamate degradation, Metabolism and regulation, Amino acid metabolism, Amino acid catabolism
OsMH_08T0364600.1-Os08t0466200-01	Similar to KUP-related potassium transporter
OsMH_08T0364900.1-Os08t0466600-00	Hypothetical protein
OsMH_08T0365300.1-Os08t0467100-01	Zinc finger, C2H2 domain containing protein
OsMH_08T0365600.1-Os08t0467300-01	Clathrin adaptor, phosphoinositide-binding, GAT-like domain containing protein
OsMH_08T0365700.1-Os08t0467400-01	Zinc/iron permease family protein
OsMH_08T0365800.1-Os08t0467500-01	TB2/DP1 and HVA22 related protein family protein
OsMH_08T0365900.1-Os08t0467600-00	Hypothetical conserved gene
OsMH_08T0366700.1-Os08t0468100-01	Similar to Nitrate reductase	Nitrate assimilation, Inorganic nutrients metabolism, Metabolism and regulation
OsMH_08T0366800.1-Os08t0468400-01	Kinetochore protein Ndc80 domain containing protein
OsMH_08T0367200.1-Os08t0469000-00	Peptidase A1 domain containing protein
OsMH_08T0367400.1-Os08t0469200-00	Similar to salt tolerant protein
OsMH_08T0367600.1-Os08t0469400-00	Similar to Transmembrane emp24 domain-containing protein 10
OsMH_08T0367700.1-Os08t0469500-01	Similar to F-box domain containing protein
OsMH_08T0368000.1-Os08t0469700-01	MORN motif repeat containing protein
OsMH_08T0368100.1-Os08t0470000-01	Conserved hypothetical protein
OsMH_08T0369400.1-Os08t0470200-01	Similar to Nectarin III	Cyanate degradation, Inorganic nutrients metabolism, Metabolism and regulation
OsMH_08T0369700.1-Os08t0471000-00	Similar to cDNA, clone: J065120N14, full insert sequence	Regulation of seed germination and coleoptile growth under submergence and normal gravity environment, Gravitropism under normal or artificial gravity environments, Responses to stimuli: abiotic stimuli and stresses
OsMH_08T0370100.1-Os08t0471800-01	Remorin, C-terminal region domain containing protein
OsMH_08T0370200.1-Os08t0471900-01	Zinc finger, ZPR1-type domain containing protein
OsMH_08T0370400.1-Os08t0472000-01	bZIP transcription factor, Abscisic acid (ABA)-regulated transcriptio
OsMH_08T0370700.1-Os08t0472400-00	Conserved hypothetical protein
OsMH_08T0370900.1-Os08t0472600-01	Alpha1,3-fucosyltransferase, Basipetal auxin transport, Gravitropic response, N-glycan biosynthesi
OsMH_08T0371300.1-Os08t0472800-01	Cytochrome P450 family protein
OsMH_08T0371500.1-Os08t0473600-01	Alpha-amylase isozyme 3E precursor (EC 3.2.1.1) (1,4-alpha-D-glucan glucanohydrolase)
OsMH_08T0372100.1-Os08t0474000-01	Similar to AP2 domain containing protein RAP2.6 (Fragment)	Regulation of seed germination and coleoptile growth under submergence and normal gravity environment, Gravitropism under normal or artificial gravity environments, Responses to stimuli: abiotic stimuli and stresses
OsMH_08T0372300.1-Os08t0474400-00	F-box domain, cyclin-like domain containing protein
OsMH_08T0372400.1-Os08t0474500-01	Conserved hypothetical protein
OsMH_08T0372600.1-Os08t0474600-01	Heat shock protein DnaJ, N-terminal domain containing protein
OsMH_08T0372800.1-Os08t0474866-00	Similar to gibberellin receptor GID1L2
OsMH_08T0373200.1-Os08t0475400-02	Alpha/beta hydrolase fold-3 domain containing protein
OsMH_08T0373300.1-Os08t0475500-01	C-terminally encoded peptide, Regulation of panicle and grain development, Regulation of root and seedling growt
OsMH_08T0373600.1-Os08t0476000-01	Conserved hypothetical protein
OsMH_08T0373700.1-Os08t0476300-01	Glucose/ribitol dehydrogenase family protein
OsMH_08T0373800.1-Os08t0476400-01	Similar to phosphoglycerate mutase gpmB
OsMH_08T0373900.1-Os08t0476600-00	Similar to plant-specific domain TIGR01570 family protein
OsMH_08T0374200.1-Os08t0476900-01	Similar to Patatin-like protein 1
OsMH_08T0374700.1-Os08t0477600-01	Conserved hypothetical protein
OsMH_08T0375300.1-Os08t0477800-01	PWWP domain containing protein
OsMH_08T0375400.1-Os08t0477900-00	Helix-loop-helix DNA-binding domain containing protein
OsMH_08T0375500.1-Os08t0478200-01	Similar to ATP synthase D chain, mitochondrial (EC 3.6.3.14)
OsMH_08T0375900.1-Os08t0478466-01	Protein of unknown function DUF296 domain containing protein
OsMH_08T0376000.1-Os08t0478500-01	Peptidase C19, ubiquitin carboxyl-terminal hydrolase 2 family protein
OsMH_08T0376200.1-Os08t0478700-01	Similar to Mitochondrial uncoupling protein 4
OsMH_08T0376500.1-Os08t0478800-01	Phosphoglucose isomerase (PGI) family protein
OsMH_08T0376700.1-Os08t0479300-01	Cyclin, A/B/D/E domain containing protein	G1 phase, G1/S transition, Mitosis, Cell cycle, Cellular processes
OsMH_08T0376900.1-Os08t0479400-01	Similar to Hydroxyproline-rich glycoprotein DZ-HRGP precursor
OsMH_08T0377200.1-Os08t0480000-01	Multi antimicrobial extrusion protein MatE family protein
OsMH_08T0377400.1-Os08t0480400-01	Similar to cupin, RmlC-type
OsMH_08T0377600.1-Os08t0480500-01	Similar to surfeit locus protein 5
OsMH_08T0377700.1-Os08t0480800-01	Similar to TaWIN2	Brassinosteroid signaling, Regulation of seed size, Seed development, Hormone signaling, transport, and metabolism, Reproductive structure development, Growth and developmental processes, Metabolism and regulation
OsMH_08T0377900.1-Os08t0481100-01	Similar to SKIP interacting protein 3 (Fragment)
OsMH_08T0378400.1-Os08t0481200-01	Similar to Arm repeat containing protein
OsMH_08T0378500.1-Os08t0481400-01	Similar to HAHB-7 (Fragment)
OsMH_08T0378600.1-Os08t0481500-01	Conserved hypothetical protein
OsMH_08T0378700.1-Os08t0481700-00	Hypothetical conserved gene
OsMH_08T0378800.1-Os08t0481800-01	Similar to Plastidic general dicarboxylate transporter
OsMH_08T0379000.1-Os08t0481950-01	Similar to predicted protein
OsMH_08T0379100.1-Os08t0482300-01	Pistil-specific extensin-like protein domain containing protein
OsMH_08T0379300.1-Os08t0482600-01	Cupredoxin domain containing protein
OsMH_08T0379600.1-Os08t0483100-01	Conserved hypothetical protein
OsMH_08T0379900.1-Os08t0483600-01	Conserved hypothetical protein
OsMH_08T0380100.1-Os08t0483900-01	Helix-loop-helix DNA-binding domain containing protein
OsMH_08T0380500.1-Os08t0484100-01	Similar to predicted protein
OsMH_08T0380600.1-Os08t0484200-01	Zinc finger, RING/FYVE/PHD-type domain containing protein
OsMH_08T0380800.1-Os08t0484400-01	Bacterial Fmu (Sun)/eukaryotic nucleolar NOL1/Nop2p domain containing protein
OsMH_08T0380900.1-Os08t0484500-01	Similar to Phospho-2-dehydro-3-deoxyheptonate aldolase 1, chloroplast precursor (EC 2.5.1.54) (Phospho-2-keto-3-deoxyheptonate aldolase 1) (DAHP synthetase 1) (3-deoxy-D-arabino-heptulosonate 7-phosphate synthase 1)	Chorismate biosynthesis, Metabolism and regulation, Amino acid metabolism, Amino acid biosynthesis
OsMH_08T0381200.1-Os08t0484700-01	Homeodomain-like containing protein
OsMH_08T0381300.1-Os08t0484800-00	Hypothetical conserved gene
OsMH_08T0381800.1-Os08t0485300-00	Hypothetical conserved gene
OsMH_08T0381900.1-Os08t0485400-01	Similar to Oxidoreductase
OsMH_08T0382000.1-Os08t0485500-01	Epidermal patterning factor-like 1 (EPFL1) protein, Small secretary signal peptide, Regulation of awn elongation (Dysfunctional RAE2 protein), Regulation of grain number, grain length, and awn developmen
OsMH_08T0382100.1-Os08t0485600-01	Methyl-CpG DNA binding domain containing protein
OsMH_08T0382200.1-Os08t0485800-01	Barwin-related endoglucanase domain containing protein
OsMH_08T0382300.1-Os08t0485900-01	Haloacid dehalogenase-like hydrolase domain containing protein
OsMH_08T0382400.1-Os08t0486100-01	Similar to Potential copper-transporting ATPase PAA1 (EC 3.6.3.4)
OsMH_08T0382500.1-Os08t0486200-01	Similar to Splicing factor SC35
OsMH_08T0382700.1-Os08t0486300-00	Similar to P-type R2R3 Myb protein (Fragment)
OsMH_08T0382800.1-Os08t0486700-01	Conserved hypothetical protein
OsMH_08T0383000.1-Os08t0486933-00	Similar to Peptide transporter-like protein
OsMH_08T0383100.1-Os08t0487000-01	Hypothetical conserved gene
OsMH_08T0383300.1-Os08t0487100-01	Similar to BZIP transcription factor BZI-2
OsMH_08T0384100.1-Os08t0487500-01	Zinc finger, RING/FYVE/PHD-type domain containing protein
OsMH_08T0384200.1-Os08t0487700-00	Helix-loop-helix DNA-binding domain containing protein
OsMH_08T0384300.1-Os08t0487900-01	Esterase/lipase/thioesterase domain containing protein
OsMH_08T0384800.1-Os08t0488700-00	Hypothetical conserved gene
OsMH_08T0385000.1-Os08t0488800-00	Hypothetical conserved gene
OsMH_08T0385200.1-Os08t0489300-01	Methyladenine glycosylase domain containing protein
OsMH_08T0385500.1-Os08t0489800-01	Phosphatidylinositol 3- and 4-kinase, catalytic domain containing protein
OsMH_08T0385800.1-Os08t0490000-01	Helix-loop-helix DNA-binding domain containing protein
OsMH_08T0385900.1-Os08t0490100-01	Similar to PBF protein
OsMH_08T0386100.1-Os08t0490300-01	RNA recognition motif, glycine rich protein domain containing protein
OsMH_08T0386200.1-Os08t0490400-00	Hypothetical gene
OsMH_08T0386400.1-Os08t0490600-01	FAS1 domain domain containing protein
OsMH_08T0386500.1-Os08t0490700-01	Conserved hypothetical protein
OsMH_08T0386600.1-Os08t0490800-00	Similar to Histone H2B
OsMH_08T0386800.1-Os08t0491200-01	Serine/threonine protein kinase domain containing protein
OsMH_08T0387000.1-Os08t0491400-01	Interferon-related developmental regulator domain containing protein
OsMH_08T0387400.1-Os08t0491700-00	Putative zinc finger CCCH domain-containing protein 57
OsMH_08T0387700.1-Os08t0492000-01	Similar to Glutathione transporter
OsMH_08T0387800.1-Os08t0492100-01	Paraneoplastic encephalomyelitis antigen family protein
OsMH_08T0388100.1-Os08t0492400-01	C2 calcium-dependent membrane targeting domain containing protein
OsMH_08T0388200.1-Os08t0492500-01	Zinc finger, RING/FYVE/PHD-type domain containing protein
OsMH_08T0388300.1-Os08t0493100-01	Cyclin-like F-box domain containing protein
OsMH_08T0388700.1-Os08t0493900-01	WD40 repeat-like domain containing protein
OsMH_08T0388800.1-Os08t0494000-01	Harpin-induced 1 domain containing protein
OsMH_08T0388900.1-Os08t0494100-01	MADS box transcription factor, Pollen maturatio
OsMH_08T0389000.1-Os08t0494300-01	Copine domain containing protein
OsMH_08T0389100.1-Os08t0494350-00	Pentatricopeptide repeat domain containing protein
OsMH_08T0390200.1-Os08t0494400-01	Conserved hypothetical protein
OsMH_08T0390300.1-Os08t0495500-01	Kelch related domain containing protein
OsMH_08T0390600.1-Os08t0495800-01	Raffinose synthase family protein
OsMH_08T0390700.1-Os08t0496000-01	Cytochrome oxidase assembly family protein
OsMH_08T0390800.1-Os08t0496100-00	Hypothetical conserved gene
OsMH_08T0390900.1-Os08t0496200-00	Similar to Glycosyl transferase-like protein (Fragment)
OsMH_08T0391100.1-Os08t0496400-01	Conserved hypothetical protein
OsMH_08T0391200.1-Os08t0496500-01	Histone-fold domain containing protein
OsMH_08T0391400.1-Os08t0496700-00	Myb/SANT-like domain domain containing protein
OsMH_08T0391500.1-Os08t0496800-01	Similar to RAFTIN1a protein (RAFTIN1a anther protein)	Anther and pollen development, Reproductive structure development, Growth and developmental processes
OsMH_08T0391600.1-Os08t0496900-01	Nonaspanin (TM9SF) family protein
OsMH_08T0391900.1-Os08t0497300-01	Cellular retinaldehyde binding/alpha-tocopherol transport family protein
OsMH_08T0392200.1-Os08t0497600-01	WD40 subfamily protein, Salt stres
OsMH_08T0392300.1-Os08t0497900-01	Conserved hypothetical protein
OsMH_08T0392400.1-Os08t0498100-01	Similar to Caffeoyl-CoA O-methyltransferase 2 (EC 2.1.1.104) (Trans-caffeoyl-CoA 3-O-methyltransferase 2) (CCoAMT-2) (CCoAOMT-2)
OsMH_08T0392900.1-Os08t0499000-01	Conserved hypothetical protein
OsMH_08T0393000.1-Os08t0499100-01	ATPase, AAA+ type, core domain containing protein
OsMH_08T0393100.1-Os08t0499200-01	Similar to Chloride channel protein CLC-f (AtCLC-f). Splice isoform 2
OsMH_08T0393200.1-Os08t0499300-01	WRKY transcription factor 30
OsMH_08T0393300.1-Os08t0499400-01	Conserved hypothetical protein
OsMH_08T0393400.1-Os08t0499532-01	Hypothetical protein
OsMH_08T0393700.1-Os08t0499800-01	Pentatricopeptide repeat domain containing protein
OsMH_08T0393800.1-Os08t0499900-01	Conserved hypothetical protein
OsMH_08T0393900.1-Os08t0500000-01	Subunit of the COP9 signalosome, Early response to iron deficienc
OsMH_08T0394000.1-Os08t0500100-01	Similar to Peroxisomal targeting signal 1 receptor short form
OsMH_08T0394100.1-Os08t0500200-01	CBF1-interacting co-repressor CIR, N-terminal domain containing protein
OsMH_08T0394200.1-Os08t0500300-01	Protein phosphatase 2C domain containing protein
OsMH_08T0394300.1-Os08t0500500-01	Conserved hypothetical protein
OsMH_08T0394400.1-Os08t0500600-01	Pentatricopeptide repeat domain containing protein
OsMH_08T0394500.1-Os08t0500700-01	Similar to Heat shock protein 82
OsMH_08T0394600.1-Os08t0500800-01	WLM domain containing protein
OsMH_08T0394700.1-Os08t0500900-01	Similar to Phosphoribosylglycinamide formyltransferase, chloroplast precursor (EC 2.1.2.2) (GART) (GAR transformylase) (5'-phosphoribosylglycinamide transformylase)	Tetrahydrofolate biosynthesis I, Metabolism and regulation, Cofactor biosyntheses
OsMH_08T0394800.1-Os08t0501000-00	Hypothetical conserved gene
OsMH_08T0395500.1-Os08t0502000-01	Conserved hypothetical protein
OsMH_08T0395900.1-Os08t0502400-01	FAS1 domain domain containing protein
OsMH_08T0396000.1-Os08t0502600-01	EF hand domain containing protein
OsMH_08T0396100.1-Os08t0502700-01	Pyridoxal phosphate-dependent transferase, major region, subdomain 1 domain containing protein	Photorespiration, Metabolism and regulation
OsMH_08T0396400.1-Os08t0503000-01	Hypothetical protein
OsMH_08T0396600.1-Os08t0503200-01	PLC-like phosphodiesterase, TIM beta/alpha-barrel domain domain containing protein
OsMH_08T0396900.1-Os08t0503800-01	Beta 1,2-xylosyltransferase, Response to abiotic stresses and phytohormone
OsMH_08T0397000.1-Os08t0504000-01	Similar to WIP5 protein
OsMH_08T0397100.1-Os08t0504200-00	Similar to H0315A08.1 protein
OsMH_08T0397200.1-Os08t0504400-01	Similar to uncharacterized enzyme involved in pigment biosynthesis
OsMH_08T0397300.1-Os08t0504500-01	Mog1/PsbP/DUF1795, alpha/beta/alpha sandwich domain containing protein
OsMH_08T0397400.1-Os08t0504600-01	Nucleotide-binding, alpha-beta plait domain containing protein
OsMH_08T0397500.1-Os08t0504700-01	Gibberellin-induced A20/AN1 zinc-finger protein, Negative regulation of GA (gibberellin) -mediated cell elongatio
OsMH_08T0397600.1-Os08t0504800-01	Similar to protein kinase
OsMH_08T0397800.1-Os08t0505001-01	Conserved hypothetical protein
OsMH_08T0397900.1-Os08t0505200-01	tRNA-binding arm domain containing protein
OsMH_08T0398000.1-Os08t0505300-00	Similar to 60S ribosomal protein L31
OsMH_08T0398700.1-Os08t0505900-01	Leucine-rich repeat (LRR) protein, Inhibitor of fungal polygalacturonase, Defence respons
OsMH_08T0398800.1-Os08t0506000-01	Ovarian tumour, otubain domain containing protein
OsMH_08T0398900.1-Os08t0506100-01	Conserved hypothetical protein
OsMH_08T0399300.1-Os08t0506400-01	Serine/threonine protein kinase domain containing protein
OsMH_08T0399600.1-Os08t0506700-01	Helix-loop-helix DNA-binding domain containing protein
OsMH_08T0399700.1-Os08t0506850-00	Hypothetical gene
OsMH_08T0399900.1-Os08t0507000-00	Similar to Cyt-P450 monooxygenase
OsMH_08T0401200.1-Os08t0508100-01	Conserved hypothetical protein
OsMH_08T0402500.1-Os08t0508500-00	Similar to predicted protein
OsMH_08T0402600.1-Os08t0508600-01	Similar to Pre-rRNA-processing protein TSR2
OsMH_08T0402700.1-Os08t0508700-01	Similar to EIL3	Jasmonic acid signaling, Hormone signaling, transport, and metabolism, Metabolism and regulation
OsMH_08T0402900.1-Os08t0508800-01	Lipoxygenase, chloroplast precursor (EC 1.13.11.12)	13-LOX and 13-HPL pathway, Divinyl ether biosynthesis II (13-LOX), Jasmonic acid biosynthesis, Hormone signaling, transport, and metabolism, Metabolism and regulation, Secondary metabolism
OsMH_08T0403400.1-Os08t0509200-01	Similar to Beta-primeverosidase (EC 3.2.1.149)
OsMH_08T0403600.1-Os08t0509500-01	D111/G-patch domain containing protein
OsMH_08T0403700.1-Os08t0509600-01	Squamosa promter-binding-like transcription activator, Regulation of branching in panicles and vegetative shoots, Semidominant regulator of plant architectur	Underwater shoot and internode elongation, Response to submergence, Reproductive meristem phase change, Regulation of seed size, Seed development, Reproductive structure development, Growth and developmental processes, Responses to stimuli: abiotic stimuli and stresses
OsMH_08T0404300.1-Os08t0510101-00	Similar to polygalacturonase inhibitor 1
OsMH_08T0404400.1-Os08t0510300-01	Potassium uptake protein, kup domain containing protein
OsMH_08T0404500.1-Os08t0510400-01	Short-chain dehydrogenase/reductase SDR domain containing protein
OsMH_08T0404600.1-Os08t0510500-01	ENT domain containing protein
OsMH_08T0404700.1-Os08t0510700-01	Homeodomain-like containing protein
OsMH_08T0404800.1-Os08t0510800-01	Conserved hypothetical protein
OsMH_08T0405000.1-Os08t0510900-01	Nse4 domain containing protein
OsMH_08T0405100.1-Os08t0511000-01	Pentatricopeptide repeat domain containing protein
OsMH_08T0405200.1-Os08t0511200-00	Similar to Nam-like protein 16
OsMH_08T0405500.1-Os08t0511400-01	Conserved hypothetical protein
OsMH_08T0405600.1-Os08t0511500-01	Conserved hypothetical protein
OsMH_08T0405700.1-Os08t0511600-00	Conserved hypothetical protein
OsMH_08T0405800.1-Os08t0511700-00	Similar to PSR9 (Fragment)
OsMH_08T0405900.1-Os08t0511800-01	Conserved hypothetical protein
OsMH_08T0406000.1-Os08t0511900-01	Similar to aminoacylase-1
OsMH_08T0406100.1-Os08t0512100-00	Conserved hypothetical protein
OsMH_08T0406200.1-Os08t0512200-00	Similar to heavy metal-associated domain containing protein
OsMH_08T0406300.1-Os08t0512300-01	Similar to Rab geranylgeranyl transferase beta subunit (Fragment)
OsMH_08T0406400.1-Os08t0512400-01	Protein of unknown function DUF296 domain containing protein
OsMH_08T0406500.1-Os08t0512500-01	Similar to Thylakoid lumen protein, chloroplast
OsMH_08T0406600.1-Os08t0512600-01	B-type plant-specific cyclin-dependent kinase, DNA damage respons
OsMH_08T0406700.1-Os08t0512700-01	Similar to 3-hydroxy-3-methylglutaryl coenzyme A reductase (EC 1.1.1.34) (Fragment)	Mevalonate pathway, Metabolism and regulation, Secondary metabolism
OsMH_08T0406800.1-Os08t0512900-01	Conserved hypothetical protein
OsMH_08T0406900.1-Os08t0513000-01	Similar to Serine/threonine protein phosphatase
OsMH_08T0407200.1-Os08t0513300-01	Helix-hairpin-helix motif, class 2 domain containing protein
OsMH_08T0407500.1-Os08t0513700-01	Similar to Squamosa promoter-binding-like protein 15
OsMH_08T0407600.1-Os08t0514000-00	Protein kinase, catalytic domain domain containing protein
OsMH_08T0408200.1-Os08t0515700-01	Protein of unknown function DUF547 domain containing protein
OsMH_08T0408300.1-Os08t0515800-01	Mitochodrial transcription termination factor-related family protein
OsMH_08T0408400.1-Os08t0515900-01	Similar to Dihydroflavonol-4-reductase
OsMH_08T0408700.1-Os08t0516500-00	Hypothetical conserved gene
OsMH_08T0408800.1-Os08t0516600-01	Conserved hypothetical protein
OsMH_08T0408900.1-Os08t0516900-01	SnRK1A protein kinase-interacting negative regulator, Repression of sugar/nutrient starvation signalin
OsMH_08T0409000.1-Os08t0517100-01	Similar to ASYMMETRIC LEAVES2 protein (LOB domain protein 36)
OsMH_08T0409100.1-Os08t0517200-01	Similar to autoinhibited calcium ATPase
OsMH_08T0409200.1-Os08t0517500-01	FMN-binding split barrel domain containing protein
OsMH_08T0409300.1-Os08t0517600-01	Similar to Methylase
OsMH_08T0409400.1-Os08t0517700-01	Oxysterol-binding protein family protein
OsMH_08T0409500.1-Os08t0517800-00	Similar to Thaumatin-like protein
OsMH_08T0409600.1-Os08t0517900-01	Similar to 30S ribosomal protein S16
OsMH_08T0409800.1-Os08t0518100-01	RabGAP/TBC domain containing protein
OsMH_08T0409900.1-Os08t0518200-01	Mitochodrial transcription termination factor-related family protein
OsMH_08T0410000.1-Os08t0518300-00	F-box domain, cyclin-like domain containing protein
OsMH_08T0410400.1-Os08t0518800-01	Similar to Class III chitinase homologu
OsMH_08T0410500.1-Os08t0518900-01	Chitinase (EC 3.2.1.14)
OsMH_08T0410600.1-Os08t0519000-00	Hypothetical conserved gene
OsMH_08T0410900.1-Os08t0519100-01	D-arabinono-1,4-lactone oxidase domain containing protein
OsMH_08T0411500.1-Os08t0519400-01	Apolipoprotein/apolipophorin domain containing protein
OsMH_08T0411800.1-Os08t0519600-01	Protein of unknown function DUF1666 family protein
OsMH_08T0411900.1-Os08t0519700-01	Protein of unknown function DUF630 domain containing protein
OsMH_08T0412000.1-Os08t0519900-00	Conserved hypothetical protein
OsMH_08T0412100.1-Os08t0520100-01	Pseudouridine synthase domain containing protein
OsMH_08T0412200.1-Os08t0520200-01	Similar to predicted protein
OsMH_08T0412300.1-Os08t0520300-01	Similar to Oligouridylate binding protein
OsMH_08T0412400.1-Os08t0520400-01	Conserved hypothetical protein
OsMH_08T0412500.1-Os08t0520500-01	Similar to Isoform 2 of Auxin response factor 21
OsMH_08T0412600.1-Os08t0520600-00	Conserved hypothetical protein
OsMH_08T0412900.1-Os08t0520850-00	Similar to chaperone protein dnaJ-related
OsMH_08T0413000.1-Os08t0520900-01	Starch-debranching enzyme, Isoamylase 1, Amylopectin biosynthesis, Starch biosynthesi	Regulatory network of nutrient accumulation, Seed development, Reproductive structure development, Growth and developmental processes
OsMH_08T0413100.1-Os08t0521000-01	Protein of unknown function DUF599 family protein
OsMH_08T0413300.1-Os08t0521200-01	Similar to Receptor-like protein kinase 1
OsMH_08T0413500.1-Os08t0521400-01	Similar to Zn-finger, RanBP-type, containing protein
OsMH_08T0413600.1-Os08t0521800-01	Protein of unknown function DUF1997 domain containing protein
OsMH_08T0413900.1-Os08t0522300-01	Conserved hypothetical protein
OsMH_08T0414000.1-Os08t0522400-01	Similar to APX6; L-ascorbate peroxidase/ heme binding / peroxidase
OsMH_08T0414100.1-Os08t0522500-01	Glycoside hydrolase, family 19 protein
OsMH_08T0414200.1-Os08t0522600-01	Similar to Chaperone protein dnaJ 10 (AtJ10) (AtDjC10)
OsMH_08T0414300.1-Os08t0522700-00	BTB/POZ-like domain containing protein
OsMH_08T0414500.1-Os08t0523000-00	Similar to MAB1
OsMH_08T0414800.1-Os08t0523600-01	Similar to CTV.22
OsMH_08T0415600.1-Os08t0524000-01	Similar to signal recognition particle receptor beta subunit
OsMH_08T0415700.1-Os08t0524100-01	Similar to Type II inositol-1,4,5-trisphosphate 5-phosphatase 12 (EC 3.1.3.36) (At5PTase12) (FRAGILE FIBER3 protein)
OsMH_08T0415800.1-Os08t0524200-01	Uncharacterised conserved protein UCP037471 domain containing protein
OsMH_08T0416000.1-Os08t0524600-00	Similar to 60S ribosomal protein L32
OsMH_08T0416200.1-Os08t0524800-01	Similar to TA1 protein (Fragment)
OsMH_08T0416300.1-Os08t0525000-01	Ras GTPase family protein
OsMH_08T0416700.1-Os08t0525500-01	Pentatricopeptide repeat domain containing protein
OsMH_08T0416800.1-Os08t0525600-01	Similar to Peptidylprolyl isomerase; FK506-binding protein
OsMH_08T0416900.1-Os08t0525700-01	Conserved hypothetical protein
OsMH_08T0417000.1-Os08t0525800-00	Similar to glucan endo-1,3-beta-glucosidase A6
OsMH_08T0417100.1-Os08t0525900-01	Similar to predicted protein
OsMH_08T0417400.1-Os08t0526100-01	NAD(P)-binding domain containing protein	GDP-D-rhamnose biosynthesis, GDP-L-fucose biosynthesis I (from GDP-D-mannose), Metabolism and regulation, Carbohydrate metabolism
OsMH_08T0417700.1-Os08t0526200-01	Conserved hypothetical protein
OsMH_08T0417900.1-Os08t0526350-00	Hypothetical conserved gene
OsMH_08T0418300.1-Os08t0526500-01	Similar to SOX-1 protein
OsMH_08T0418500.1-Os08t0527100-01	Peptidase C19, ubiquitin carboxyl-terminal hydrolase 2 family protein
OsMH_08T0419100.1-Os08t0527900-00	Peptidase C19, ubiquitin carboxyl-terminal hydrolase 2 family protein
OsMH_08T0419600.1-Os08t0528200-01	Conserved hypothetical protein
OsMH_08T0420100.1-Os08t0528500-01	Uncharacterised protein family UPF0016 domain containing protein
OsMH_08T0420200.1-Os08t0528601-00	Similar to predicted protein
OsMH_08T0420300.1-Os08t0528800-01	Peptidase, trypsin-like serine and cysteine domain containing protein
OsMH_08T0420400.1-Os08t0528900-01	Similar to Transcriptional activator FHA1
OsMH_08T0420500.1-Os08t0529000-01	Auxin efflux carrier, Auxin homeostasis, transport and distributio	Polar auxin transport, Auxin transport, Auxin signalling, Regulation of seed size, Seed development, Hormone signaling, transport, and metabolism, Reproductive structure development, Growth and developmental processes, Metabolism and regulation
OsMH_08T0420600.1-Os08t0529100-01	Similar to Proteasome subunit beta type 1 (EC 3.4.25.1) (20S proteasome alpha subunit F) (20S proteasome subunit beta-6)
OsMH_08T0420700.1-Os08t0529200-00	Cystathionine beta-synthase, core domain containing protein
OsMH_08T0420800.1-Os08t0529300-00	Hypothetical conserved gene
OsMH_08T0421100.1-Os08t0529800-01	Alpha/beta hydrolase fold-1 domain containing protein
OsMH_08T0421200.1-Os08t0530000-01	Similar to Uridine kinase-like protein	Pantothenate and coenzyme A biosynthesis III, Metabolism and regulation, Cofactor biosyntheses
OsMH_08T0421300.1-Os08t0530200-01	Similar to 60S ribosomal protein L17
OsMH_08T0421400.1-Os08t0530300-01	Exo70 exocyst complex subunit family protein
OsMH_08T0421500.1-Os08t0530400-01	Moco containing protein (Moco containing protein(OsMCP))
OsMH_08T0421600.1-Os08t0530500-01	Conserved hypothetical protein
OsMH_08T0421900.1-Os08t0531000-01	Nucleotide pyrophosphatase/phosphodiesterase, Negative effect on plant growth and starch accumulatio
OsMH_08T0422000.1-Os08t0531100-01	MAP65/ASE1 family protein
OsMH_08T0422100.1-Os08t0531200-01	WD40 repeat domain containing protein
OsMH_08T0422200.1-Os08t0531300-01	DHBP synthase RibB-like alpha/beta domain domain containing protein
OsMH_08T0422500.1-Os08t0531600-01	Transcription factor, Positive regulator of cell proliferation, Control of grain size, shape and qualit	Regulation of seed size, Seed development, Reproductive structure development, Growth and developmental processes
OsMH_08T0422600.1-Os08t0531700-01	Similar to MADS-box transcription factor 7
OsMH_08T0422800.1-Os08t0532200-01	Similar to Glutamate-1-semialdehyde 2,1-aminomutase, chloroplast precursor (EC 5.4.3.8) (GSA) (Glutamate-1-semialdehyde aminotransferase) (GSA- AT)
OsMH_08T0422900.1-Os08t0532300-01	Similar to Nuclear transport factor 2 (NTF-2) (Allergen Cla h ?)
OsMH_08T0423000.1-Os08t0532400-01	Similar to AT.I.24-7 protein
OsMH_08T0423200.1-Os08t0532700-01	Similar to Peroxidase 55 precursor (EC 1.11.1.7) (Atperox P55) (ATP20a)
OsMH_08T0423300.1-Os08t0532800-02	Plant lipid transfer protein/seed storage/trypsin-alpha amylase inhibitor domain containing protein
OsMH_08T0423400.1-Os08t0532900-01	emp24/gp25L/p24 family protein
OsMH_08T0423600.1-Os08t0533300-01	Similar to ACR5
OsMH_08T0423900.1-Os08t0533700-01	Similar to cation cation antiporter
OsMH_08T0424000.1-Os08t0534200-01	Similar to HEAT repeat family protein
OsMH_08T0424100.1-Os08t0534300-00	Similar to calmodulin binding protein
OsMH_08T0424300.1-Os08t0534400-01	EKC/KEOPS complex, subunit Pcc1 domain containing protein
OsMH_08T0424400.1-Os08t0535050-01	Conserved hypothetical protein
OsMH_08T0424600.1-Os08t0535100-01	Conserved hypothetical protein
OsMH_08T0424800.1-Os08t0535200-01	Similar to MtN3-like protein
OsMH_08T0424900.1-Os08t0535400-01	Zinc finger, DHHC-type domain containing protein
OsMH_08T0425000.1-Os08t0535600-01	Zinc finger, Tim10/DDP-type family protein
OsMH_08T0425100.1-Os08t0535700-00	Similar to glycerophosphodiester phosphodiesterase
OsMH_08T0425200.1-Os08t0535800-01	No apical meristem (NAM) protein domain containing protein
OsMH_08T0425300.1-Os08t0536100-01	Hypothetical conserved gene
OsMH_08T0425400.1-Os08t0536200-00	Uncharacterised protein family UPF0497, trans-membrane plant subgroup domain containing protein
OsMH_08T0425500.1-Os08t0536300-01	Similar to Hd1
OsMH_08T0425800.1-Os08t0536800-01	Similar to TA1 protein (Fragment)
OsMH_08T0425900.1-Os08t0537001-01	Conserved hypothetical protein
OsMH_08T0426300.1-Os08t0537600-01	Arf GTPase activating protein family protein
OsMH_08T0426400.1-Os08t0537800-01	Otubain-like protease with deubiquitination activity, Determination of grain size and shap
OsMH_08T0426500.1-Os08t0537900-01	Similar to predicted protein
OsMH_08T0426600.1-Os08t0538000-01	Similar to Glycyl-tRNA synthetase, mitochondrial precursor (EC 6.1.1.14) (Glycine--tRNA ligase) (GlyRS)
OsMH_08T0426700.1-Os08t0538300-01	LysM receptor-like kinase, Chitin elicitor signalin	Responses to stimuli: biotic stimuli and stresses, Recognition of fungal and bacterial pathogens and immunity response
OsMH_08T0426800.1-Os08t0538600-01	Stress up-regulated Nod 19 family protein
OsMH_08T0426900.1-Os08t0538700-01	Retinoblastoma-related protein	G1/S transition, Mitosis, Cell cycle, Cellular processes
OsMH_08T0427000.1-Os08t0538800-01	Pentatricopeptide repeat domain containing protein
OsMH_08T0427100.1-Os08t0539100-01	Zinc finger, DHHC-type domain containing protein
OsMH_08T0427200.1-Os08t0539200-01	Conserved hypothetical protein
OsMH_08T0427300.1-Os08t0539300-01	Zinc finger, RING/FYVE/PHD-type domain containing protein
OsMH_08T0427400.1-Os08t0539400-01	Similar to Resistance protein T10rga2-1A
OsMH_08T0427800.1-Os08t0539600-01	Similar to Ankyrin repeat domain-containing protein 2
OsMH_08T0429400.1-Os08t0540000-01	Protein of unknown function DUF914, eukaryotic family protein
OsMH_08T0429500.1-Os08t0540100-01	Similar to Biotin synthase (EC 2.8.1.6) (Biotin synthetase)	Biotin biosynthesis II, Metabolism and regulation, Cofactor biosyntheses
OsMH_08T0429700.1-Os08t0540400-01	Similar to Calcium-dependent protein kinase
OsMH_08T0429800.1-Os08t0540500-01	Bicoid-interacting 3 domain containing protein
OsMH_08T0430200.1-Os08t0540900-01	Conserved hypothetical protein
OsMH_08T0430500.1-Os08t0541300-01	Leucine-rich repeat, N-terminal domain containing protein
OsMH_08T0430600.1-Os08t0541400-01	Peptidyl-prolyl cis-trans isomerase, FKBP-type domain containing protein
OsMH_08T0430800.1-Os08t0541500-01	Protein of unknown function DUF936, plant family protein
OsMH_08T0430900.1-Os08t0541700-00	Conserved hypothetical protein
OsMH_08T0431200.1-Os08t0541800-00	Hypothetical conserved gene
OsMH_08T0431300.1-Os08t0541950-00	Similar to 60S ribosomal protein L38
OsMH_08T0431400.1-Os08t0542300-01	Similar to 60S ribosomal protein L7
OsMH_08T0431800.1-Os08t0542900-01	Lupus La protein family protein
OsMH_08T0431900.1-Os08t0543000-00	Conserved hypothetical protein
OsMH_08T0432000.1-Os08t0543050-00	Similar to NBS2-RDG2A
OsMH_08T0432500.1-Os08t0543400-01	Transferase family protein
OsMH_08T0432700.1-Os08t0543700-00	Hypothetical conserved gene
OsMH_08T0432900.1-Os08t0543900-00	Similar to Transcription factor RF2b
OsMH_08T0433200.1-Os08t0544400-01	ABC-2 type transporter domain containing protein
OsMH_08T0433300.1-Os08t0544500-01	NCK-associated protein 1 (NAP1)-like protein, Homolog of SCAR/WAVE complex components, Control of epidermal cell morphogenesi
OsMH_08T0433400.1-Os08t0544600-01	Hypothetical protein
OsMH_08T0433500.1-Os08t0544700-01	Hypothetical protein
OsMH_08T0433600.1-Os08t0544800-01	PCF2
OsMH_08T0433900.1-Os08t0545200-01	Alcohol dehydrogenase superfamily, zinc-containing protein
OsMH_08T0434000.1-Os08t0545500-00	Similar to Dehydration-responsive element-binding protein 1J	Regulation of seed germination and coleoptile growth under submergence and normal gravity environment, Gravitropism under normal or artificial gravity environments, Responses to stimuli: abiotic stimuli and stresses
OsMH_08T0434300.1-Os08t0545700-01	Similar to TraB protein-related
OsMH_08T0434400.1-Os08t0545800-01	Conserved hypothetical protein
OsMH_08T0434500.1-Os08t0545900-00	Multi antimicrobial extrusion protein MatE family protein
OsMH_08T0434700.1-Os08t0546100-00	Similar to protein binding protein
OsMH_08T0434900.1-Os08t0546300-01	Similar to LTP-like protein
OsMH_08T0435000.1-Os08t0546400-01	UBX domain containing protein
OsMH_08T0435200.1-Os08t0546500-00	Hypothetical protein
OsMH_08T0435400.1-Os08t0546800-01	Similar to Heat stress transcription factor B-2b
OsMH_08T0435500.1-Os08t0546900-01	Similar to NC domain-containing protein
OsMH_08T0435600.1-Os08t0547000-01	RNA recognition motif, RNP-1 domain containing protein
OsMH_08T0435700.1-Os08t0547100-01	Similar to 6-phosphogluconolactonase
OsMH_08T0435800.1-Os08t0547200-01	RabGAP/TBC domain containing protein
OsMH_08T0435900.1-Os08t0547300-01	Similar to Cytochrome P450 78A1 (EC 1.14.-.-) (CYPLXXVIII)
OsMH_08T0436000.1-Os08t0547500-01	Kinesin, motor domain domain containing protein
OsMH_08T0436200.1-Os08t0547600-00	Similar to SRS7 (SHI-RELATED SEQUENCE 7)
OsMH_08T0436400.1-Os08t0547800-01	Alpha/beta hydrolase fold-3 domain containing protein
OsMH_08T0436600.1-Os08t0547900-01	Similar to Flavonoid 3-monooxygenase
OsMH_08T0436800.1-Os08t0548200-01	Similar to ER lumen protein retaining receptor-like protein
OsMH_08T0436900.1-Os08t0548300-01	Zinc finger, RING/FYVE/PHD-type domain containing protein
OsMH_08T0437000.1-Os08t0548400-00	Similar to chaperone protein dnaJ 11
OsMH_08T0437100.1-Os08t0548500-01	Armadillo-like helical domain containing protein
OsMH_08T0437200.1-Os08t0548600-01	Hypothetical conserved gene
OsMH_08T0437300.1-Os08t0548700-01	Hypothetical conserved gene
OsMH_08T0437400.1-Os08t0548900-01	Similar to Proteasome subunit alpha type 7 (EC 3.4.25.1) (20S proteasome alpha subunit D) (20S proteasome subunit alpha-4)
OsMH_08T0437700.1-Os08t0549000-01	R2R3 MYB transcription factor, Homologue of Arabidopsis transcription factor GL
OsMH_08T0437800.1-Os08t0549100-01	Similar to Peroxisome type ascorbate peroxidase
OsMH_08T0437900.1-Os08t0549200-01	Glycoside hydrolase, family 35 protein
OsMH_08T0438000.1-Os08t0549300-01	Similar to Acyl carrier protein III, chloroplast precursor (ACP III)
OsMH_08T0438500.1-Os08t0549600-00	bZIP transcription factor, bZIP-1 domain containing protein
OsMH_08T0438900.1-Os08t0549900-00	Conserved hypothetical protein
OsMH_08T0439100.1-Os08t0550100-01	Similar to 26S proteasome subunit RPN3a
OsMH_08T0439200.1-Os08t0550200-01	Multi antimicrobial extrusion protein MatE family protein
OsMH_08T0439300.1-Os08t0550400-01	Similar to RING-H2 finger protein ATL5P
OsMH_08T0439500.1-Os08t0550500-01	Similar to Glutathione s-transferase (Fragment)
OsMH_08T0439600.1-Os08t0550600-01	Hypothetical conserved gene
OsMH_08T0439700.1-Os08t0550700-00	Similar to Auxin induced protein
OsMH_08T0439900.1-Os08t0551200-00	Hypothetical conserved gene
OsMH_08T0440100.1-Os08t0551300-00	Protein of unknown function DUF241, plant family protein
OsMH_08T0440300.1-Os08t0551500-00	Protein of unknown function DUF241, plant family protein
OsMH_08T0440400.1-Os08t0552000-00	Hypothetical conserved gene
OsMH_08T0440700.1-Os08t0552700-00	Hypothetical conserved gene
OsMH_08T0440800.1-Os08t0552800-00	Hypothetical conserved gene
OsMH_08T0440900.1-Os08t0553500-00	Protein of unknown function DUF241, plant family protein
OsMH_08T0441400.1-Os08t0553800-01	NAD(P)-binding domain containing protein	Lysine biosynthesis I, Lysine biosynthesis II, Metabolism and regulation, Amino acid metabolism, Amino acid biosynthesis
OsMH_08T0441700.1-Os08t0554000-01	WD-40 repeat containing protein
OsMH_08T0441800.1-Os08t0554100-01	Similar to MYST1 protein (Fragment)
OsMH_08T0442100.1-Os08t0554400-01	Zinc finger, C2H2-type domain containing protein	Gibberellin signaling, Hormone signaling, transport, and metabolism, Metabolism and regulation
OsMH_08T0442500.1-Os08t0554900-01	Nonaspanin (TM9SF) family protein
OsMH_08T0442600.1-Os08t0555400-00	Conserved hypothetical protein
OsMH_08T0443000.1-Os08t0555700-00	Zinc finger, C2H2-type domain containing protein
OsMH_08T0443100.1-Os08t0556000-01	Similar to YTH domain protein 2 (High-glucose-regulated protein 8) (NY-REN-2 antigen) (CLL-associated antigen KW-14)
OsMH_08T0443200.1-Os08t0556200-01	Similar to Dihydroneopterin aldolase	Tetrahydrofolate biosynthesis I, Tetrahydrofolate biosynthesis II, Metabolism and regulation, Cofactor biosyntheses
OsMH_08T0443300.1-Os08t0556300-01	Glycolipid transfer protein domain domain containing protein
OsMH_08T0443400.1-Os08t0556400-01	Zinc finger, DHHC-type domain containing protein
OsMH_08T0443600.1-Os08t0556500-00	Similar to predicted protein
OsMH_08T0443900.1-Os08t0556600-01	Similar to Fb14
OsMH_08T0444000.1-Os08t0556700-01	Similar to phosphatase/ protein tyrosine phosphatase
OsMH_08T0444100.1-Os08t0556900-01	Similar to Cysteine proteinase (EC 3.4.22.-)	Regulation of leaf development, Vegetative structure development, Growth and developmental processes
OsMH_08T0444200.1-Os08t0557000-01	L-isoaspartate methyltransferase, iso-Asp-containing protein repairing enzyme, Seed vigor and longevit
OsMH_08T0444300.1-Os08t0557100-01	Similar to Nucleic acid-binding protein precursor
OsMH_08T0444500.1-Os08t0557200-01	Metallophosphoesterase domain containing protein
OsMH_08T0444700.1-Os08t0557600-01	Similar to Monodehydroascorbate reductase (EC 1.6.5.4) (MDAR) (Ascorbate free radical reductase) (AFR reductase)
OsMH_08T0444800.1-Os08t0557700-01	Histidine phosphotransfer protein, Cytokinin signaling and stress respons
OsMH_08T0444900.1-Os08t0557800-01	Similar to Fatty acyl coA reductase
OsMH_08T0445000.1-Os08t0557900-01	Inosine/uridine-preferring nucleoside hydrolase domain containing protein
OsMH_08T0445100.1-Os08t0558000-01	Similar to Ribosomal protein
OsMH_08T0445200.1-Os08t0558100-01	EF hand domain containing protein
OsMH_08T0445300.1-Os08t0558200-01	Thioredoxin fold domain containing protein
OsMH_08T0445400.1-Os08t0558300-00	Harpin-induced 1 domain containing protein
OsMH_08T0445500.1-Os08t0558400-01	Similar to Kinesin heavy chain (Fragment)
OsMH_08T0445600.1-Os08t0558600-01	Synaptobrevin domain containing protein
OsMH_08T0445700.1-Os08t0558800-01	Similar to Ribosomal protein
OsMH_08T0445800.1-Os08t0558900-01	Similar to F1F0-ATPase inhibitor protein
OsMH_08T0445900.1-Os08t0559000-01	Similar to F1F0-ATPase inhibitor protein
OsMH_08T0446000.1-Os08t0559200-01	Similar to Ribosomal protein S25 (40S ribosomal 25S subunit)
OsMH_08T0446100.1-Os08t0559300-01	O-linked N-acetylglucosamine transferase, Negative regulator of gibberellin (GA) signaling, Brassinosteroid (BR) synthesi
OsMH_08T0446200.1-Os08t0559400-01	Similar to Cyclophilin-like protein
OsMH_08T0446300.1-Os08t0559600-01	Similar to Dihydroxy-acid dehydratase (EC 4.2.1.9) (DAD)	Valine biosynthesis, Isoleucine biosynthesis from threonine, Metabolism and regulation, Amino acid metabolism, Amino acid biosynthesis
OsMH_08T0446400.1-Os08t0559700-00	Protein of unknown function DUF3245 domain containing protein
OsMH_08T0446500.1-Os08t0559800-01	Hypothetical conserved gene
OsMH_08T0446600.1-Os08t0559900-01	PAP/25A core domain containing protein
OsMH_08T0446700.1-Os08t0560000-01	Similar to gibberellin 20 oxidase 2
OsMH_08T0446800.1-Os08t0560300-01	Protein of unknown function DUF597 family protein
OsMH_08T0446900.1-Os08t0560500-01	Peptidase S10, serine carboxypeptidase family protein
OsMH_08T0447000.1-Os08t0560600-01	Similar to nucleobase:cation symporter
OsMH_08T0447100.1-Os08t0560700-01	Similar to Polcalcin Phl p 7 (Calcium-binding pollen allergen Phl p 7) (P7)
OsMH_08T0447300.1-Os08t0560800-00	Similar to Calreticulin-like protein (Fragment)
OsMH_08T0447400.1-Os08t0560900-01	Similar to Photosystem I reaction center subunit II, chloroplast precursor (Photosystem I 20 kDa subunit) (PSI-D)
OsMH_08T0447600.1-Os08t0561500-01	Similar to nodulin-like protein 5NG4	Intracellular auxin transport, Auxin transport, Hormone signaling, transport, and metabolism, Metabolism and regulation
OsMH_08T0447700.1-Os08t0561600-01	Protein of unknown function DUF966 family protein
OsMH_08T0447800.1-Os08t0561700-01	Similar to Superoxide dismutase	Removal of superoxide radicals, Reactive oxygen species (ROS) homeostasis, Detoxification, Metabolism and regulation
OsMH_08T0447900.1-Os08t0561900-01	Similar to Alpha expansin 26
OsMH_08T0448100.1-Os08t0562100-01	Similar to Sorghum chloroplast CM3 malate dehydrogenase (NADP) (Fragment)
OsMH_08T0448200.1-Os08t0562200-02	Membrane-bound NAC-like transcription factor, Transcriptional repressor, Suppression of flowerin
OsMH_08T0448300.1-Os08t0562300-01	Zinc finger, C2H2-type domain containing protein
OsMH_08T0448400.1-Os08t0562500-01	BAHD acyltransferase-like protein, Control of grain size and leaf angle, Regulation of brassinosteroid homeostasi
OsMH_08T0448500.1-Os08t0562700-01	Similar to peptidase M1 family protein
OsMH_08T0448800.1-Os08t0562800-01	Similar to Transparent testa 12 protein
OsMH_08T0449300.1-Os08t0563200-01	Protein of unknown function DUF296 domain containing protein
OsMH_08T0449500.1-Os08t0563300-01	Similar to Bet1-like SNARE 1-1 (AtBET11) (Bet1/Sft1-like SNARE 14a) (AtBS14a)
OsMH_08T0449600.1-Os08t0563400-00	Similar to LOB domain protein 17
OsMH_08T0449700.1-Os08t0563500-00	Hypothetical conserved gene
OsMH_08T0449900.1-Os08t0564100-01	Similar to ATP-binding cassette, sub-family F, member 2 (Iron inhibited ABC transporter 2) (HUSSY-18)
OsMH_08T0450000.1-Os08t0564300-01	ABC transporter-like domain containing protein
OsMH_08T0450100.1-Os08t0564500-01	Zinc finger, U1-type domain containing protein
OsMH_08T0450500.1-Os08t0564700-01	Serine/threonine protein kinase domain containing protein
OsMH_08T0450600.1-Os08t0564750-00	Hypothetical conserved gene
OsMH_08T0450700.1-Os08t0564800-01	Coactivator CBP, KIX domain containing protein
OsMH_08T0451100.1-Os08t0565200-01	Pathogenesis-related transcriptional factor and ERF domain containing protein
OsMH_08T0451300.1-Os08t0565450-00	Similar to H0107B07.4 protein
OsMH_08T0451400.1-Os08t0565700-01	SET domain containing protein
OsMH_08T0451500.1-Os08t0565800-01	Glutaredoxin
OsMH_08T0451600.1-Os08t0565900-01	Lipase, GDSL domain containing protein
OsMH_08T0451700.1-Os08t0566000-01	Haem oxygenase-like, multi-helical domain containing protein
OsMH_08T0451800.1-Os08t0566100-01	Protein of unknown function DUF239, plant domain containing protein
OsMH_08T0452000.1-Os08t0566400-01	Ribokinase family protein
OsMH_08T0452100.1-Os08t0566600-01	Similar to PGR5
OsMH_08T0452200.1-Os08t0566700-01	Cullin repeat-like-containing domain domain containing protein
OsMH_08T0452500.1-Os08t0566900-01	Mpv17/PMP22 family protein
OsMH_08T0452800.1-Os08t0567000-01	Conserved hypothetical protein
OsMH_08T0452900.1-Os08t0567100-01	Epsin domain, N-terminal domain containing protein
OsMH_08T0453000.1-Os08t0567200-01	RNA recognition motif-related domain containing protein
